# Supplementary material for: Forb composition gradients and intra‐annual variation in a threatened Pacific Northwest Bunchgrass Prairie
Source: Ecol Evol. 2022 Jun 22;12(6):e9021. doi: 10.1002/ece3.9021 (PMC9217882; doi:10.1002/ece3.9021)
Supplement: Supplementary file 2 — File S1 [file ECE3-12-e9021-s002.xlsx]

## Sheet: SpeciesList
Spp. Code	Spp. Name	Life Form	Nativity
ACMI	Achillea millefolium	PF	Native
ACOC3	Achnatherum occidentale	PG	Native
AGGR	Agoseris grandiflora	PF	Native
AGHE2	Agoseris heterophylla	AF	Native
ALAC4	Allium acuminatum	PF	Native
ALAL3	Alyssum alyssoides	AF	Non-native
ALFI	Allium fibrillum	PF	Native
ALTO	Allium tolmiei	PF	Native
AMMEI2	Amsinckia menziesii	AF	Native
ANTEN	Antennaria spp.	PF	Native
APAN2	Apocynum androsaemifolium	PF	Native
APIN	Apera interupta	AG	Non-native
ARRI2	Artemisia rigida	PS	Native
ARSO2	Arnica sororia	PF	Native
ASRE5	Astragalus reventus	PF	Native
BAIN	Balsamorhiza incana	PF	Native
BASE2	Balsamorhiza serrata	PF	Native
BERU	Besseya rubra	PF	Native
BRBR5	Bromus briziformis	AG	Non-native
BROMUS	Bromus spp. (annual)	AG	Non-native
BRTE	Bromus tectorum	AG	Non-native
CAEL	Calochortus elegans	PF	Native
CAEU	Calachortus eurycarpus	PF	Native
CAGE	Carex geyeri	PG	Native
CAQU2	Camassia quamash	PF	Native
CASTI2	Castilleja spp.	PF	Native
CASU18	Camissonia subacaulis	PF	Native
CATE26	Castilleja tenuis	AF	Native
CLLA2	Claytonia lanceolata	PF	Native
CLPEP	Claytonia perfoliata	AF	Native
CLPU	Clarkia pulchella	AF	Native
COGR4	Collomia grandiflora	AF	Native
COLI2	Collomia linearis	AF	Native
COPA3	Collinsia parviflora	AF	Native
CRAF	Cryptantha affinis	AF	Native
CRACA	Crepis acuminata	PF	Native
CREPI	Crepis spp.	PF	Native
DACA	Danthonia californica	PG	Native
DAUN	Danthonia unispicata	PG	Native
DEBI	Delphinium bicolor	PF	Native
DIAR	Dianthus armeria	PF	Non-native
DOPU	Dodecatheon pulchellum	PF	Native
DRVE2	Draba verna	AF	Non-native
ELELB2	Elymus elymoides	PG	Native
EPBR3	Epilobium brachycarpum	AF	Native
ERHE2	Eriogonum heracleoides	PF	Native
ERLA6	Erophyllum lanatum	PF	Native
ERLI	Erigeron linearis	PF	Native
FEID	Festuca idahoensis	PG	Native
FRPU2	Fritillaria pudica	PF	Native
GAAP2	Galium aparine	AF	Native
GABO2	Galium boreale	PF	Native
GETR	Geum triflorum	PF	Native
GNPA	Gnaphalium palustre	AF	Native
GRNA	Grindelia nana	PF	Native
HEPU6	Hesperochiron pumilus	PF	Native
HICY	Hieracium cynoglossoides	PF	Native
HOUM	Holosteum umbellatum	AF	Non-native
HYCA4	Hydrophyllum capitatum	PF	Native
IDSC	Idahoa scapigera	AF	Native
IPAGA	Ipomopsis aggregata	PF	Native
JUOC2	Juncus occidentalis	PG	Native
KOMA	Koleria macrantha	PG	Native
LASE	Lactuca serriola	AF	Non-native
LEHA11	Leptosiphon harknessii	AF	Native
LIGL2	Lithophragma glabrum	PF	Native
LIPAP3	Lithophragma parviflorum	PF	Native
LOAM	Lomatium ambiguum	PF	Native
LOBIL	Lomatium bicolor	PF	Native
LOCO4	Lomatium cous	PF	Native
LOMA3	Lomatium macrocarpum	PF	Native
LONU	Lomatium nudicaule	PF	Native
LOTR	Lomatium triternatum	PF	Native
LOUN	Lotus unifoliolatus	AF	Native
LUPIN	Lupinus spp.	PF	Native
LUSU5	Lunpinus sulphureus	PF	Native
MADIA	Madia spp. (glomerata & gracilis)	AF	Native
MELO4	Mertensia longiflora	PF	Native
MIGR	Microsteris gracilis	AF	Native
MINU	Microseris nutans	PF	Native
MOLI4	Montia linearis	AF	Native
MYMI2	Myosurus minimus	AF	Native
MYST2	Myosotis stricta	AF	Non-native
NAIN2	Navarretia intertexta	AF	Native
NEBR	Nemophila breviflora	AF	Native
NOTR2	Nothocalais troximoides	PF	Native
OLDOI	Olsynium douglasii	PF	Native
ORLI	Orogenia linearifolia	PF	Native
ORUN	Orobanche uniflora	AF	Native
PEGA3	Perideridia gairdneri	PF	Native
PHPR	Phleum pratense	PG	Non-native
POBU	Poa bulbosa	PG	Non-native
POCO	Poa compressa	PG	Non-native
PODO4	Polygonum douglasii	AF	Native
POGL9	Potentilla glandulosa	PF	Native
POGR9	Potentilla gracilis	PF	Native
POPOK	Polygonum polygaloides	AF	Native
POPR	Poa pratensis	PG	Non-native
POSE	Poa secunda	PG	Native
PSSP6	Pseudoroegneria spicata	PG	Native
RAGL	Ranunculus glaberrimus	PF	Native
SAAN2	Sanguisorba annua	AF	Native
SANI5	Saxifraga nidifica	PF	Native
SCAN3	Scutellaria angustifolia	PF	Native
SEST2	Sedum stenopetalum	PF	Native
SEWA	Selaginella wallacei	PF	Native
SIORP2	Sidalcea oregana	PF	Native
STNI	Stellaria nitens	AF	Native
TAOF	Taraxacum officinale	PF	Non-native
TRDU	Tragopogon dubius	PF	Non-native
TRERA2	Trifolium eriocephalum	PF	Native
TRGR7	Triteleia grandiflora	PF	Native
TRMA3	Trifolium macrocephalum	PF	Native
TRPL6	Trifolium plumosum	PF	Native
VEDU	Ventenata dubia	AG	Non-native
VEPEX2	Veronica peregrina	AF	Native
VIAD	Viola adunca	PF	Native
WYAM	Wythia amplexicaulis	PF	Native
ZIVE	Zigadenus venenosus	PF	Native

## Sheet: SpeciesMatrix
Plot	SamplePeriod	ACMI	AGGR	ALAC4	ALFI	ALTO	ANTEN	APAN2	ARSO2	ASRE5	BAIN	BASE2	BERU	CAEL	CAEU	CAQU2	CASTI2	CASU18	CLLA2	CRACA	CREPI	DEBI	DOPU	ERHE2	ERLA6	ERLI	FRPU2	GABO2	GETR	GRNA	HEPU6	HICY	HYCA4	IPAGA	LIGL2	LIPAP3	LOAM	LOBIL	LOCO4	LOMA3	LONU	LOTR	LUPIN	LUSU5	MELO4	MINU	NOTR2	OLDOI	ORLI
31A	APRIL	0	25	16.6667	100	0	0	0	0	0	50	0	0	0	0	50	0	0	0	0	33.3333	16.6667	0	0	0	0	0	0	0	66.6667	0	0	0	0	83.3333	0	0	0	100	0	0	0	0	0	0	0	0	66.6667	0
32A	APRIL	0	0	0	0	0	25	0	0	0	0	8.33333	0	0	0	100	75	0	0	0	0	66.6667	8.33333	0	0	0	16.6667	0	0	8.33333	91.6667	0	0	0	83.3333	0	0	100	0	0	0	0	0	0	0	58.3333	8.33333	100	83.3333
34A	APRIL	25	33.3333	0	100	0	25	0	0	0	0	0	0	0	0	100	0	0	0	0	16.6667	100	8.33333	8.33333	0	0	50	0	0	0	0	0	0	0	100	0	0	100	83.3333	0	0	0	0	0	0	0	0	91.6667	91.6667
35A	APRIL	58.3333	16.6667	0	0	0	0	0	0	0	0	0	0	0	0	0	0	0	0	0	0	33.3333	0	16.6667	0	0	83.3333	0	0	0	0	0	0	0	91.6667	83.3333	50	58.3333	0	0	0	0	41.6667	0	16.6667	0	0	91.6667	91.6667
36A	APRIL	0	8.33333	0	0	0	0	0	0	0	8.33333	8.33333	0	0	0	100	8.33333	0	0	0	16.6667	16.6667	0	0	0	0	8.33333	0	0	0	16.6667	0	0	0	41.6667	0	0	100	0	0	0	0	0	0	16.6667	0	0	58.3333	0
37A	APRIL	8.33333	0	0	0	25	8.33333	0	0	0	8.33333	16.6667	0	8.33333	0	100	0	0	16.6667	0	0	58.3333	0	0	0	0	8.33333	0	0	0	66.6667	0	0	0	91.6667	0	0	100	0	0	0	0	0	0	0	83.3333	0	91.6667	0
38A	APRIL	33.3333	0	50	0	0	41.6667	0	0	25	8.33333	0	0	0	0	0	0	0	16.6667	0	33.3333	75	0	16.6667	0	0	75	0	0	16.6667	25	0	0	0	100	0	0	8.33333	91.6667	33.3333	0	0	0	0	0	0	0	41.6667	58.3333
39A	APRIL	100	8.33333	0	0	0	0	0	16.6667	0	0	0	0	0	0	25	16.6667	0	0	0	0	50	0	58.3333	0	8.33333	83.3333	0	0	25	0	0	0	0	25	58.3333	50	0	0	0	0	0	0	0	0	8.33333	0	0	33.3333
40A	APRIL	50	0	0	0	0	0	0	33.3333	0	0	0	0	0	0	16.6667	0	0	75	0	8.33333	75	0	0	0	0	66.6667	0	0	0	0	0	0	0	91.6667	0	0	58.3333	0	0	0	8.33333	0	0	8.33333	0	0	83.3333	66.6667
41A	APRIL	41.6667	8.33333	0	66.6667	0	8.33333	0	33.3333	0	0	0	16.6667	16.6667	0	58.3333	0	0	16.6667	0	25	91.6667	58.3333	0	0	0	8.33333	0	25	0	75	0	0	0	75	16.6667	0	66.6667	0	0	0	0	16.6667	0	0	0	0	58.3333	0
42A	APRIL	100	0	0	8.33333	0	0	0	91.6667	0	33.3333	0	0	0	0	58.3333	58.3333	0	83.3333	0	0	0	0	0	0	0	75	0	0	0	83.3333	0	0	0	75	25	0	75	0	0	0	0	0	0	0	8.33333	0	66.6667	0
43A	APRIL	8.33333	8.33333	0	0	100	0	0	0	0	0	25	0	0	0	91.6667	0	0	0	0	0	0	0	0	0	8.33333	0	0	0	41.6667	0	0	0	0	100	0	0	100	0	0	0	0	0	0	0	91.6667	0	91.6667	16.6667
44A	APRIL	0	0	0	91.6667	0	0	0	0	0	0	0	0	0	0	91.6667	0	0	0	0	25	100	0	58.3333	0	0	16.6667	0	0	0	83.3333	0	0	0	91.6667	0	16.6667	0	0	0	0	0	0	0	0	0	0	91.6667	83.3333
45A	APRIL	0	8.33333	0	0	16.6667	8.33333	0	0	0	75	33.3333	0	0	0	58.3333	25	0	0	0	0	8.33333	16.6667	0	0	0	50	0	0	0	100	0	0	0	100	0	0	83.3333	0	0	0	0	75	0	33.3333	50	0	83.3333	16.6667
46A	APRIL	66.6667	0	0	0	0	0	41.6667	0	0	0	0	0	0	0	0	0	0	8.33333	0	33.3333	0	0	25	0	0	0	0	0	0	0	0	0	0	58.3333	8.33333	0	0	0	50	0	0	0	0	8.33333	0	0	25	0
47A	APRIL	8.33333	0	0	0	16.6667	8.33333	0	0	0	33.3333	0	0	8.33333	0	100	0	0	16.6667	0	83.3333	83.3333	0	0	0	0	50	0	0	0	100	0	0	0	100	0	0	100	0	0	0	0	0	0	66.6667	0	0	100	0
48A	APRIL	91.6667	8.33333	0	0	0	16.6667	0	66.6667	0	0	0	0	0	0	83.3333	16.6667	0	0	8.33333	0	66.6667	0	0	0	0	58.3333	0	0	8.33333	41.6667	0	0	0	100	0	0	83.3333	0	0	0	0	0	0	0	0	0	25	91.6667
49A	APRIL	0	8.33333	8.33333	0	0	0	0	0	58.3333	0	0	0	0	0	0	0	0	0	0	16.6667	75	0	41.6667	25	0	8.33333	0	0	0	0	0	8.33333	0	8.33333	16.6667	0	0	0	66.6667	0	0	0	0	0	0	0	0	0
50A	APRIL	0	0	0	0	0	0	0	0	0	0	0	0	0	0	100	16.6667	0	0	0	0	0	0	0	0	0	0	0	0	0	41.6667	0	0	0	91.6667	0	0	100	0	0	0	0	0	0	0	75	0	100	0
51A	APRIL	100	0	0	0	0	16.6667	0	0	0	0	0	0	0	0	100	0	0	0	0	16.6667	91.6667	0	0	0	0	8.33333	0	0	25	66.6667	0	0	0	100	0	91.6667	100	0	0	0	0	0	0	0	0	0	83.3333	0
52A	APRIL	0	0	0	0	58.3333	8.33333	0	0	0	16.6667	0	0	0	0	100	0	0	25	0	50	33.3333	0	0	0	0	33.3333	0	0	0	91.6667	0	0	0	100	0	0	100	0	0	16.6667	0	0	0	0	0	0	58.3333	8.33333
53A	APRIL	25	8.33333	16.6667	0	100	8.33333	0	0	0	0	66.6667	0	0	0	83.3333	8.33333	0	0	0	0	25	0	0	0	0	16.6667	0	0	16.6667	8.33333	0	0	0	91.6667	0	0	58.3333	100	0	0	0	0	0	0	0	0	50	0
54A	APRIL	83.3333	33.3333	0	0	0	16.6667	0	58.3333	0	0	0	0	0	0	83.3333	66.6667	0	0	0	16.6667	0	0	16.6667	0	0	8.33333	0	0	25	33.3333	0	0	0	91.6667	41.6667	0	75	0	0	0	0	0	0	8.33333	0	0	83.3333	0
55A	APRIL	41.6667	0	0	0	0	8.33333	0	8.33333	75	0	0	0	0	0	0	0	0	33.3333	0	66.6667	0	0	83.3333	0	8.33333	25	0	0	0	0	0	0	0	100	16.6667	0	0	75	0	0	0	66.6667	0	0	0	0	16.6667	33.3333
56A	APRIL	8.33333	16.6667	0	0	83.3333	25	0	0	0	41.6667	16.6667	0	0	0	100	0	0	0	0	0	41.6667	0	0	0	0	8.33333	0	0	0	0	0	0	0	100	0	0	100	0	0	0	0	0	0	0	0	0	100	41.6667
57A	APRIL	66.6667	8.33333	0	0	0	8.33333	0	0	66.6667	0	0	0	0	0	0	0	0	0	0	8.33333	50	0	16.6667	0	0	16.6667	0	0	0	0	0	0	0	50	58.3333	16.6667	0	58.3333	8.33333	0	0	0	0	25	25	0	25	8.33333
58A	APRIL	33.3333	0	0	0	100	16.6667	0	0	0	0	0	0	0	0	75	0	0	0	0	50	8.33333	0	0	0	0	0	0	0	8.33333	16.6667	0	0	0	100	0	0	100	0	0	41.6667	0	0	0	0	0	0	100	66.6667
59A	APRIL	0	0	16.6667	100	0	0	0	0	0	16.6667	0	0	0	0	66.6667	0	0	0	0	0	75	0	58.3333	0	0	0	0	0	0	91.6667	0	0	0	91.6667	0	0	83.3333	0	50	0	0	0	0	0	8.33333	0	83.3333	58.3333
60A	APRIL	25	41.6667	25	0	50	25	0	0	33.3333	0	0	0	0	0	0	0	0	0	0	41.6667	33.3333	0	0	0	0	50	0	0	0	25	0	0	0	91.6667	25	0	0	100	0	0	0	0	0	0	0	0	8.33333	33.3333
31B	MAY	0	8.33333	33.3333	100	0	0	0	0	0	0	50	0	0	0	50	0	0	0	0	41.6667	0	0	0	0	0	16.6667	0	0	75	0	0	0	0	66.6667	8.33333	0	0	100	0	0	0	0	0	0	0	0	50	0
32B	MAY	0	0	0	8.33333	0	0	0	0	0	0	8.33333	0	0	0	100	0	0	0	0	0	16.6667	0	0	0	0	0	0	0	16.6667	16.6667	0	0	0	8.33333	0	0	100	0	0	0	0	0	0	0	33.3333	25	83.3333	0
34B	MAY	8.33333	25	0	83.3333	0	25	0	0	0	0	0	0	0	0	100	0	0	0	0	25	91.6667	0	8.33333	0	0	0	0	0	16.6667	0	0	0	0	41.6667	0	0	100	83.3333	0	0	0	0	0	0	0	0	75	0
35B	MAY	75	41.6667	0	0	0	0	0	0	0	0	0	0	0	0	0	0	0	0	0	0	8.33333	0	16.6667	0	0	8.33333	0	0	0	8.33333	0	0	0	33.3333	25	0	58.3333	0	0	0	0	58.3333	0	8.33333	0	0	91.6667	0
36B	MAY	0	0	0	0	0	0	0	0	0	0	25	0	0	0	100	0	0	0	0	0	8.33333	0	0	0	0	0	0	0	0	33.3333	0	0	0	0	0	0	100	0	0	0	0	0	0	0	33.3333	0	58.3333	0
37B	MAY	8.33333	16.6667	0	0	16.6667	8.33333	0	0	0	0	33.3333	0	0	0	100	0	0	0	0	0	58.3333	0	0	0	0	0	0	0	0	66.6667	0	0	0	25	0	0	100	0	0	0	0	0	0	0	33.3333	0	100	0
38B	MAY	41.6667	8.33333	58.3333	0	0	33.3333	0	0	25	0	8.33333	0	0	0	0	0	0	0	0	25	16.6667	0	16.6667	0	0	0	0	0	25	0	0	0	0	25	0	0	8.33333	83.3333	25	0	0	0	0	0	0	0	41.6667	8.33333
39B	MAY	91.6667	41.6667	0	0	0	0	0	16.6667	0	0	0	0	0	0	8.33333	16.6667	0	0	0	0	50	0	75	0	0	0	0	0	16.6667	0	0	0	0	0	41.6667	0	0	0	0	0	0	0	0	0	16.6667	0	0	0
40B	MAY	58.3333	0	0	8.33333	0	0	0	33.3333	0	0	0	0	0	0	16.6667	16.6667	0	0	0	16.6667	83.3333	8.33333	0	0	0	75	0	0	0	83.3333	0	0	0	33.3333	58.3333	0	25	0	0	0	0	0	0	0	0	0	66.6667	8.33333
41B	MAY	50	0	0	75	0	16.6667	0	33.3333	0	0	0	16.6667	41.6667	0	66.6667	16.6667	8.33333	8.33333	0	33.3333	83.3333	41.6667	0	0	0	0	0	25	0	58.3333	0	0	0	33.3333	8.33333	0	75	0	0	0	0	0	16.6667	0	0	0	58.3333	0
42B	MAY	100	8.33333	0	0	0	0	0	91.6667	0	25	0	0	0	0	58.3333	75	0	0	8.33333	0	0	0	0	0	0	41.6667	0	0	8.33333	33.3333	0	0	0	0	0	0	16.6667	8.33333	0	0	0	0	0	0	8.33333	0	75	0
43B	MAY	8.33333	50	0	8.33333	100	16.6667	0	0	0	0	33.3333	0	0	0	91.6667	0	0	0	0	0	0	0	0	0	0	0	0	0	58.3333	0	0	0	0	0	0	0	100	0	0	0	0	0	0	0	41.6667	0	83.3333	0
44B	MAY	0	0	0	100	0	0	0	0	0	0	0	0	0	0	91.6667	0	0	0	0	0	33.3333	8.33333	66.6667	0	0	0	0	0	0	16.6667	0	0	0	0	0	0	0	0	0	0	0	0	0	0	0	0	100	0
45B	MAY	0	0	0	0	25	16.6667	0	0	0	0	100	0	0	0	58.3333	0	0	0	0	0	0	0	0	0	0	0	0	0	0	83.3333	0	0	0	16.6667	0	0	91.6667	0	0	0	0	83.3333	0	0	50	0	91.6667	0
46B	MAY	91.6667	0	0	0	0	0	58.3333	0	0	0	0	0	0	0	0	0	0	0	0	33.3333	0	0	25	0	0	0	0	0	8.33333	0	0	0	0	0	0	0	0	0	50	0	0	0	0	0	0	0	16.6667	0
47B	MAY	8.33333	0	0	0	0	8.33333	0	0	0	0	41.6667	0	0	0	100	0	0	0	0	75	100	8.33333	0	0	0	25	0	0	0	100	0	0	0	25	0	0	100	0	0	8.33333	0	0	0	16.6667	0	0	100	0
48B	MAY	100	8.33333	0	0	0	16.6667	0	50	0	0	0	0	0	0	100	16.6667	0	0	0	0	75	0	0	0	0	16.6667	0	0	8.33333	50	0	0	0	0	25	0	58.3333	0	0	0	0	0	0	0	0	0	33.3333	0
49B	MAY	41.6667	16.6667	0	0	0	0	0	0	41.6667	0	0	0	0	0	0	0	0	0	0	0	25	0	41.6667	58.3333	0	0	0	0	0	0	0	0	0	16.6667	16.6667	0	0	0	66.6667	0	0	0	8.33333	0	0	0	0	0
50B	MAY	0	50	0	0	0	0	0	0	0	0	0	0	0	0	100	0	0	0	0	0	0	0	0	0	0	0	0	0	0	41.6667	0	0	0	0	0	0	75	0	0	0	0	0	0	0	8.33333	8.33333	100	0
51B	MAY	100	0	0	0	0	25	0	0	0	0	0	0	0	0	100	8.33333	0	0	0	0	100	0	0	0	0	0	0	0	41.6667	25	0	0	0	0	0	0	91.6667	0	0	0	0	0	0	0	0	0	91.6667	0
52B	MAY	0	0	25	0	66.6667	16.6667	0	0	0	0	16.6667	0	0	0	75	0	0	0	0	66.6667	25	0	0	0	0	8.33333	0	0	0	58.3333	0	0	0	0	0	0	83.3333	0	0	16.6667	0	0	0	0	0	0	50	0
53B	MAY	25	8.33333	25	0	100	8.33333	0	0	0	0	66.6667	0	0	0	75	0	0	0	0	0	8.33333	0	0	0	0	0	0	0	16.6667	0	0	0	0	16.6667	0	0	33.3333	100	0	0	0	0	0	0	0	0	50	0
54B	MAY	83.3333	8.33333	0	0	0	16.6667	0	50	0	0	0	0	0	0	83.3333	66.6667	0	0	0	33.3333	0	0	8.33333	0	0	0	0	0	25	41.6667	0	0	0	16.6667	0	0	58.3333	0	0	0	0	0	0	0	0	0	75	8.33333
55B	MAY	33.3333	25	8.33333	0	0	8.33333	0	16.6667	75	0	0	0	0	0	0	0	0	0	0	50	0	0	66.6667	0	33.3333	0	0	0	0	0	0	0	0	8.33333	33.3333	0	0	75	0	0	0	0	66.6667	0	0	0	16.6667	0
56B	MAY	8.33333	16.6667	91.6667	0	83.3333	16.6667	0	0	0	0	66.6667	0	0	0	100	0	0	0	0	0	8.33333	0	0	0	0	0	0	0	0	0	0	0	0	8.33333	0	0	100	0	0	0	0	0	0	0	33.3333	0	91.6667	0
57B	MAY	58.3333	0	0	0	0	8.33333	0	0	75	0	0	0	0	0	0	0	0	0	0	8.33333	16.6667	0	16.6667	0	0	0	0	0	0	0	0	0	0	16.6667	0	33.3333	0	41.6667	16.6667	0	0	0	0	0	58.3333	0	25	0
58B	MAY	41.6667	16.6667	0	16.6667	83.3333	16.6667	0	0	0	0	0	0	0	0	75	0	0	0	0	16.6667	0	0	8.33333	0	0	0	0	0	50	8.33333	0	0	0	8.33333	0	0	100	0	0	41.6667	0	0	0	0	0	0	100	0
59B	MAY	8.33333	8.33333	66.6667	91.6667	0	16.6667	0	0	0	0	16.6667	0	0	0	50	0	0	0	0	0	8.33333	0	66.6667	0	0	0	0	0	0	0	0	0	0	8.33333	0	0	100	0	58.3333	0	0	0	0	0	8.33333	0	66.6667	0
60B	MAY	50	0	50	0	50	25	0	0	41.6667	0	0	0	0	0	0	0	0	0	41.6667	0	50	0	0	0	0	0	0	0	0	0	0	0	0	50	33.3333	0	0	100	0	0	0	0	0	0	0	0	0	0
31C	JULY	0	0	0	83.3333	16.6667	0	0	0	0	0	50	0	0	0	8.33333	0	0	0	0	8.33333	0	0	0	0	0	0	0	0	66.6667	0	0	0	0	0	0	0	58.3333	0	0	0	0	0	0	0	0	0	16.6667	0
32C	JULY	0	0	0	0	0	8.33333	0	0	0	0	8.33333	0	0	0	16.6667	0	0	0	0	0	8.33333	0	0	0	0	0	0	0	16.6667	0	0	0	0	0	0	0	58.3333	0	0	0	0	0	0	0	8.33333	0	33.3333	0
34C	JULY	8.33333	0	0	50	0	8.33333	0	0	0	0	0	0	0	0	41.6667	33.3333	0	0	0	0	58.3333	0	8.33333	0	0	0	0	0	8.33333	0	0	0	0	8.33333	0	0	66.6667	8.33333	0	0	0	0	0	0	33.3333	0	83.3333	0
35C	JULY	66.6667	0	0	0	0	0	8.33333	0	0	0	0	0	0	0	0	0	0	0	0	0	8.33333	0	16.6667	0	0	8.33333	0	0	0	0	0	0	0	8.33333	16.6667	0	41.6667	0	0	0	0	33.3333	0	0	0	0	91.6667	0
36C	JULY	0	0	0	0	0	8.33333	0	0	0	0	16.6667	0	0	0	75	83.3333	0	0	0	0	0	0	0	0	0	0	0	0	0	0	0	0	0	0	0	0	58.3333	0	0	0	0	0	0	0	0	0	75	0
37C	JULY	0	0	0	0	8.33333	16.6667	0	0	0	0	16.6667	0	0	8.33333	91.6667	0	0	0	0	0	16.6667	0	0	0	0	0	0	0	8.33333	16.6667	0	0	0	0	0	0	66.6667	0	0	0	0	0	0	0	25	0	83.3333	0
38C	JULY	50	0	0	16.6667	0	16.6667	0	0	8.33333	0	8.33333	0	0	0	0	8.33333	0	0	0	0	8.33333	0	16.6667	0	0	0	0	0	25	0	0	0	0	0	0	0	0	8.33333	25	0	0	0	0	0	25	0	41.6667	0
39C	JULY	91.6667	0	0	0	0	0	0	0	0	0	0	0	0	0	8.33333	8.33333	0	0	0	0	0	0	75	0	0	0	0	0	16.6667	0	0	0	0	0	0	0	0	0	0	0	0	0	0	0	0	0	0	0
40C	JULY	58.3333	0	0	0	0	0	0	0	0	0	0	0	0	0	0	50	0	0	0	16.6667	33.3333	0	0	0	0	0	0	0	0	0	0	0	0	0	0	0	33.3333	0	0	0	0	0	0	0	0	0	58.3333	0
41C	JULY	41.6667	0	0	0	0	16.6667	0	25	0	0	0	8.33333	0	0	8.33333	0	0	0	0	0	75	8.33333	0	0	0	0	0	16.6667	0	0	8.33333	0	0	0	0	0	75	0	0	0	0	8.33333	0	0	16.6667	0	41.6667	0
42C	JULY	100	0	0	0	0	0	0	16.6667	0	16.6667	16.6667	0	0	0	33.3333	75	0	0	0	0	0	0	0	0	0	0	0	0	0	0	0	0	0	0	0	0	8.33333	0	0	0	0	0	0	0	8.33333	0	50	0
43C	JULY	8.33333	8.33333	0	0	16.6667	8.33333	0	0	0	0	66.6667	0	0	0	0	41.6667	0	0	0	0	0	0	0	0	8.33333	0	0	0	66.6667	0	0	0	0	0	0	0	33.3333	0	0	0	0	0	0	0	16.6667	0	58.3333	0
44C	JULY	0	0	0	16.6667	0	0	0	0	0	0	0	0	0	0	25	0	0	0	0	0	0	0	58.3333	0	0	0	0	0	0	0	0	0	0	0	0	0	0	0	0	0	0	0	0	0	0	0	100	0
45C	JULY	0	0	0	0	0	0	0	0	0	0	100	0	0	0	0	0	0	0	0	0	0	0	0	0	0	0	0	0	0	0	0	0	0	0	0	0	16.6667	0	0	0	0	25	0	0	16.6667	0	83.3333	0
46C	JULY	75	0	0	0	0	0	66.6667	0	0	0	0	0	0	0	0	0	0	0	0	0	0	0	16.6667	0	0	0	16.6667	0	0	0	0	0	0	0	0	0	0	0	25	0	0	0	0	0	0	0	8.33333	0
47C	JULY	8.33333	0	0	0	0	0	0	0	0	0	50	0	0	0	33.3333	0	0	0	0	41.6667	33.3333	0	0	0	0	0	0	0	0	25	0	0	0	0	0	0	41.6667	0	0	0	0	0	0	0	0	0	100	0
48C	JULY	91.6667	0	0	0	0	8.33333	0	41.6667	0	0	0	0	0	0	66.6667	8.33333	0	0	0	0	8.33333	0	0	0	0	0	0	0	8.33333	0	0	0	0	0	0	0	33.3333	0	0	0	0	0	0	0	0	0	16.6667	0
49C	JULY	16.6667	0	0	0	0	0	0	0	58.3333	0	0	0	0	0	0	0	0	0	0	0	16.6667	0	41.6667	41.6667	0	0	50	0	0	0	0	0	16.6667	0	0	0	0	0	41.6667	0	0	0	0	0	0	0	0	0
50C	JULY	0	0	0	0	0	0	0	0	0	0	0	0	0	0	75	100	0	0	0	0	0	0	0	0	0	0	0	0	0	0	0	0	0	0	0	0	41.6667	0	0	0	0	0	0	0	0	0	75	0
51C	JULY	100	0	0	0	0	16.6667	0	0	0	0	0	0	0	0	66.6667	50	0	0	0	0	41.6667	0	0	0	0	0	0	0	41.6667	0	0	0	0	0	0	0	100	0	0	0	0	0	0	0	0	0	41.6667	0
52C	JULY	0	0	0	0	0	8.33333	0	0	0	0	16.6667	0	0	0	0	83.3333	0	0	0	0	8.33333	0	0	0	0	0	0	0	0	0	0	0	0	0	0	0	58.3333	0	0	8.33333	0	0	0	0	0	0	41.6667	0
53C	JULY	16.6667	0	0	0	0	8.33333	0	0	0	0	75	0	0	0	58.3333	0	0	0	0	0	8.33333	0	0	0	0	0	0	0	16.6667	0	0	0	0	0	0	0	0	0	0	0	0	0	0	0	0	0	50	0
54C	JULY	91.6667	0	0	0	0	16.6667	0	33.3333	0	0	0	0	0	0	75	58.3333	0	0	0	0	0	0	16.6667	0	0	0	0	0	41.6667	0	0	0	0	0	0	0	50	0	0	0	0	0	0	0	0	0	58.3333	0
55C	JULY	33.3333	0	0	8.33333	0	8.33333	0	0	50	0	0	0	0	0	0	0	0	0	0	0	8.33333	0	83.3333	0	25	0	0	0	0	0	0	0	0	0	0	0	0	8.33333	0	0	0	66.6667	0	0	50	0	16.6667	0
56C	JULY	8.33333	0	0	0	8.33333	8.33333	0	0	0	0	41.6667	0	0	0	91.6667	8.33333	0	0	0	0	8.33333	0	0	0	0	0	0	0	0	0	0	0	0	0	0	0	58.3333	0	0	0	0	0	0	0	16.6667	0	83.3333	0
57C	JULY	41.6667	0	0	0	0	8.33333	0	0	58.3333	0	0	0	0	0	0	0	0	0	0	0	0	0	16.6667	0	0	0	0	0	0	0	0	0	0	0	8.33333	8.33333	0	33.3333	8.33333	0	0	0	0	0	41.6667	0	0	0
58C	JULY	33.3333	0	0	0	0	25	0	0	0	0	0	0	0	0	0	33.3333	0	0	0	0	0	0	0	0	0	0	0	0	58.3333	0	0	0	0	0	0	0	33.3333	0	0	25	0	0	0	0	8.33333	0	58.3333	0
59C	JULY	8.33333	0	0	91.6667	58.3333	8.33333	0	0	0	0	8.33333	0	0	0	41.6667	0	0	0	0	0	0	0	41.6667	0	8.33333	0	0	0	0	0	0	0	0	16.6667	0	0	66.6667	33.3333	0	0	0	0	0	0	8.33333	0	50	0
60C	JULY	41.6667	0	8.33333	0	0	16.6667	0	0	16.6667	0	0	0	0	0	0	0	0	0	0	0	0	0	0	0	0	0	0	0	0	0	0	0	0	0	0	0	75	0	0	0	0	0	0	0	0	0	0	0
[truncated: 26 more columns]

## Sheet: EnvironmentalMatrix
Plot	SlopePer	AspFolSW	Elevation	AVG_Dept (cm)	P	K	Mg	Ca	Clay	pH	Bcrust (%)	Bground (%)	Rock (%)	Total.Veg	Geophyte	Taproot-Per	Rhizomatous	Fibrous-Per	Veg_Group	NPFCoverApril	NPFCoverMay	NPFCoverJuly	NPFRich_April	NPFRich_May	NPFRich_July	Flowers_April	Flowers_May	Flowers_July
31	19.9012	108.112	1430.8	8.33333	9	172	4.4	9.8	6	6	22.25	50.4167	13.875	21.5	0.475806	0.233871	0.0887097	0.201613	2	20.625	8	5.58333	14	14	10	69.3333	0.25	1.08333
32	7.64852	123.691	1424.6	10.2222	9	207	3.7	10.9	6	5.8	60.2083	3.54167	6.79167	68.125	0.393333	0.16	0.106667	0.34	1	18.75	7	0.416667	18	11	9	13.6667	0.166667	0.0833333
34	11.5285	35.639	1175.1	14.1111	10	135	4.4	11.7	10.2	6	54.1667	10.3333	9.58333	60.4167	0.548571	0.102857	0.0514286	0.297143	2	31.875	15	2.95833	18	15	14	21.6667	2.33333	0
35	10.4431	2.91018	1204.1	17	11	178	5.6	14.4	8	6	24.5833	16.4167	9	58.125	0.494505	0.142857	0.115385	0.247253	3	16.875	14.875	6.875	18	15	13	3.75	0.5	1.08333
36	0.530201	180	1431.4	18.2222	9	136	4.5	11.7	11.9	5.6	37.9167	2.45833	2.58333	60.4167	0.504673	0.140187	0.102804	0.252336	1	22.5	12	0.5	17	9	7	5.75	0	0
37	5.87612	46.2186	1466.3	11.3333	9	138	4.6	10.9	8	5.9	32.9583	11.9583	7	56.25	0.391608	0.188811	0.13986	0.27972	1	31.875	24.375	0.5	20	15	14	9.5	4.25	0
38	15.4029	170.755	1197.8	16.8889	14	210	5.2	13.6	10	6.1	21.5	24.25	11	56.25	0.441379	0.248276	0.0965517	0.213793	4	24.7917	18.7083	8.20833	21	18	14	7.58333	4.75	4.58333
39	5.10215	14.0351	1204.3	46.6667	17	244	3.6	10.5	10	5.9	6.79167	3.66667	0	73.75	0.4	0.346154	0.107692	0.146154	3	27.3333	31.0833	16.625	18	13	6	0.166667	1.41667	2.33333
40	5.22005	151.695	1458.4	17.3889	16	242	5.6	15.3	10	5.8	14	5.20833	1.75	64.1667	0.389908	0.233945	0.137615	0.238532	3	26.25	22.5	6.95833	17	22	9	16	2.83333	0.5
41	7.90569	26.565	1166.5	22.6667	19	295	4.5	13.5	10	5.9	25.25	7.79167	0.25	58.125	0.389535	0.186047	0.19186	0.232558	3	39.5833	34.375	9	26	26	17	34.3333	10.25	0
42	4.20207	22.2489	1224	37.5556	11	246	5	14	11.9	5.9	10.875	13.3333	0	62.2917	0.324675	0.337662	0.186147	0.151515	3	20.625	33.75	8.79167	22	21	13	6.33333	1.33333	0.75
43	5.90792	38.9288	1444.8	8.88889	10	158	3.2	8.9	6	6	32.0833	26.4583	5.79167	41.875	0.421053	0.230263	0.0921052	0.256579	2	22.5	13	1.95833	15	12	12	7.83333	0.166667	0.416667
44	17.5044	146.952	1376.3	14.7778	11	234	4.8	11.9	11.9	5.8	13.875	1.95833	4.04167	62.2917	0.435065	0.155844	0.103896	0.305195	2	28.125	14	7.95833	15	11	6	6.33333	0.333333	0.916667
45	3.18707	19.4422	1429.4	15.4444	14	183	5.8	12.9	8	6	33.9583	12.875	2.33333	66.25	0.377483	0.331126	0.0993377	0.192053	1	17.75	13	0.916667	20	12	6	7.58333	0.333333	0
46	25.255	166.644	1353.1	20.4444	24	290	4.2	11.4	10	6.3	9	23.375	7.75	44.3182	0.183673	0.336735	0.326531	0.153061	4	15.875	15.875	7.45833	14	9	7	0.5	1.91667	3.25
47	6.16689	27.2994	1467	16.3333	11	175	4.6	11.9	8	6	28.3333	1.33333	7.58333	62.5	0.404908	0.208589	0.159509	0.226994	1	37.5	24.375	0.5	19	17	9	7.75	2.16667	0
48	6.45187	9.4598	1240.9	23.3333	12	198	3.6	11.2	8	5.6	10	2.5	0.291667	62.2917	0.450262	0.183246	0.193717	0.172775	3	24.375	24.5833	11.875	20	18	14	5.33333	5.91667	1.25
49	57.4527	149.49	1229.2	20	24	354	5.9	13.8	8	6.5	2.375	27.5417	0.625	36.0417	0.219512	0.47561	0.134146	0.170732	4	23.5833	20.1667	14.4167	13	11	8	5.5	3.5	0.333333
50	3.75018	171.869	1453.1	15.2222	8	159	4.8	12.1	7.6	5.7	34.1667	0.125	1.04167	70	0.365079	0.174603	0.126984	0.333333	1	33.75	28.125	0.708333	10	9	5	5.25	0.333333	0
51	2.53107	12.0917	1190.6	19.8889	9	170	4	11.8	9.6	6	17.75	7.83333	1.08333	60.4167	0.408377	0.157068	0.183246	0.251309	3	35.625	28.125	11	17	13	10	17	15.75	0.833333
52	2.13605	155.55	1452.6	14.0556	10	181	4.5	10.9	7.6	5.9	26.3333	35.9167	6.08333	43.9583	0.441379	0.172414	0.158621	0.227586	1	15	12	1.125	19	15	10	6.75	1.41667	0
53	10.9331	75.9627	1174.9	7.22222	13	192	4.8	12.4	5.7	6	43.9583	15.5417	24.375	43.75	0.563758	0.134228	0.14094	0.161074	2	37.7083	14.875	3.58333	21	16	9	42.4167	0.0833333	0
54	3.16218	26.5633	1171.2	28.2222	12	176	3.7	10.9	7.6	6	18.625	1.54167	4.125	68.125	0.373626	0.197802	0.192308	0.236264	3	35.8333	28.125	9	20	17	11	17.5833	5.33333	0.0833333
55	15.4325	170.106	1230.5	19.7778	27	359	4.2	14.2	5.7	6.1	19.8333	31.9583	2.08333	46.25	0.357143	0.454545	0.0519481	0.136364	4	18.75	23.1667	10.5833	18	16	13	8.75	17.0833	0.916667
56	5.41111	128.369	1269.5	11.8778	11	186	3.5	9.8	5.7	5.8	37.7083	17.4167	7.04167	54.375	0.559006	0.167702	0.0434783	0.229814	2	33.75	16.875	2.79167	17	14	11	17	0.166667	0
57	33.5034	172.725	1274	15.5556	21	304	4.6	13.8	5.7	5.9	18.8333	29.2083	15.5	30.2083	0.394495	0.302752	0.0825688	0.220184	4	16.875	13.7917	5.95833	19	14	9	8.91667	0.833333	0.25
58	4.24247	180	1443	8.55556	9	160	3.4	9.6	5.7	5.8	17.75	38.5417	1.29167	40	0.45912	0.18239	0.132076	0.226415	2	33.75	13.875	1.125	16	16	9	16.8333	0.583333	0.916667
59	11.7751	125.838	1357.4	6.94444	13	186	3.1	9.4	7.6	6	33.9583	19.625	9.875	28.125	0.454023	0.218391	0.0862069	0.241379	2	15.625	14.875	1.33333	15	15	14	35.5833	20.6667	0
60	30.8022	156.672	1312.6	21.8889	18	246	5.5	12.4	9.6	6.3	17.625	19.8333	10.7917	36.0417	0.533333	0.214815	0.0888889	0.162963	4	15.625	8.95833	1.08333	17	12	7	22.4167	2	0

## Sheet: FirstFoodDensity
Plot	Quadrat	Species	April	May	July
31	1	L.cous	110	32	0
31	2	L.cous	166	30	0
31	3	L.cous	129	23	0
31	4	L.cous	104	45	0
31	5	L.cous	91	36	0
31	6	L.cous	129	21	0
31	7	L.cous	103	36	0
31	8	L.cous	106	24	0
31	9	L.cous	145	32	0
31	10	L.cous	94	13	0
31	11	L.cous	124	43	0
31	12	L.cous	152	46	0
34	1	L.cous	1	0	1
34	2	L.cous	7	7	0
34	3	L.cous	16	5	0
34	4	L.cous	23	3	0
34	6	L.cous	1	1	0
34	8	L.cous	41	12	0
34	9	L.cous	9	1	0
34	10	L.cous	2	1	0
34	11	L.cous	81	7	0
34	12	L.cous	9	3	0
38	1	L.cous	14	2	0
38	2	L.cous	19	9	0
38	3	L.cous	2	0	0
38	5	L.cous	12	5	0
38	6	L.cous	8	2	0
38	7	L.cous	17	3	0
38	8	L.cous	5	3	0
38	9	L.cous	48	8	0
38	10	L.cous	8	4	0
38	11	L.cous	1	1	0
38	12	L.cous	13	7	1
42	12	L.cous	0	1	0
53	1	L.cous	111	12	0
53	2	L.cous	202	9	0
53	3	L.cous	44	10	0
53	4	L.cous	72	8	0
53	5	L.cous	166	15	0
53	6	L.cous	79	8	0
53	7	L.cous	104	11	0
53	8	L.cous	74	9	0
53	9	L.cous	40	6	0
53	10	L.cous	138	9	0
53	11	L.cous	87	7	0
53	12	L.cous	155	9	0
55	1	L.cous	37	8	0
55	3	L.cous	10	21	0
55	4	L.cous	11	19	0
55	5	L.cous	26	12	0
55	7	L.cous	5	5	0
55	8	L.cous	19	16	0
55	9	L.cous	1	2	0
55	11	L.cous	31	40	1
55	12	L.cous	14	14	0
57	2	L.cous	1	0	0
57	3	L.cous	48	2	1
57	4	L.cous	90	22	5
57	7	L.cous	1	0	0
57	8	L.cous	5	5	0
57	11	L.cous	6	1	1
57	12	L.cous	100	24	6
59	3	L.cous	0	0	1
59	7	L.cous	0	0	2
59	8	L.cous	0	0	1
59	10	L.cous	0	0	1
59	12	L.cous	0	0	2
60	1	L.cous	65	25	0
60	2	L.cous	37	21	0
60	3	L.cous	76	39	0
60	4	L.cous	34	14	0
60	5	L.cous	61	22	0
60	6	L.cous	33	18	0
60	7	L.cous	26	15	0
60	8	L.cous	44	18	0
60	9	L.cous	55	28	0
60	10	L.cous	61	21	0
60	11	L.cous	44	17	0
60	12	L.cous	18	6	0
31	1	C.quamash	4	3	0
31	2	C.quamash	3	2	0
31	5	C.quamash	25	17	1
31	6	C.quamash	1	1	0
31	10	C.quamash	3	11	0
31	11	C.quamash	12	12	0
32	1	C.quamash	1	11	0
32	2	C.quamash	34	19	0
32	3	C.quamash	67	23	0
32	4	C.quamash	28	34	0
32	5	C.quamash	34	15	0
32	6	C.quamash	4	3	0
32	7	C.quamash	9	8	0
32	8	C.quamash	4	9	0
32	9	C.quamash	20	20	1
32	10	C.quamash	8	5	0
32	11	C.quamash	22	12	0
32	12	C.quamash	61	29	1
34	1	C.quamash	96	19	0
34	2	C.quamash	32	15	0
34	3	C.quamash	50	15	0
34	4	C.quamash	84	13	1
34	5	C.quamash	52	26	5
34	6	C.quamash	67	23	1
34	7	C.quamash	127	86	4
34	8	C.quamash	118	26	0
34	9	C.quamash	8	4	0
34	10	C.quamash	76	15	1
34	11	C.quamash	65	9	0
34	12	C.quamash	47	56	0
36	1	C.quamash	35	40	0
36	2	C.quamash	25	20	3
36	3	C.quamash	113	106	3
36	4	C.quamash	126	83	5
36	5	C.quamash	74	46	2
36	6	C.quamash	68	28	11
36	7	C.quamash	47	52	4
36	8	C.quamash	52	46	3
36	9	C.quamash	45	37	8
36	10	C.quamash	33	24	2
36	11	C.quamash	54	33	0
36	12	C.quamash	52	54	0
37	1	C.quamash	49	48	6
37	2	C.quamash	86	67	10
37	3	C.quamash	7	12	3
37	4	C.quamash	27	40	3
37	5	C.quamash	32	28	4
37	6	C.quamash	29	34	8
37	7	C.quamash	81	63	3
37	8	C.quamash	91	73	5
37	9	C.quamash	116	79	13
37	10	C.quamash	39	45	0
37	11	C.quamash	20	16	1
37	12	C.quamash	23	21	7
39	4	C.quamash	1	0	0
39	8	C.quamash	0	1	0
39	11	C.quamash	1	0	0
40	1	C.quamash	4	2	0
40	3	C.quamash	0	4	0
40	5	C.quamash	1	0	0
41	3	C.quamash	4	6	0
41	4	C.quamash	18	4	0
41	5	C.quamash	13	5	0
41	7	C.quamash	21	11	0
41	8	C.quamash	31	33	0
41	10	C.quamash	0	1	0
41	11	C.quamash	35	31	0
41	12	C.quamash	12	8	0
42	1	C.quamash	24	24	4
42	3	C.quamash	0	1	0
42	5	C.quamash	15	12	3
42	6	C.quamash	5	0	0
42	7	C.quamash	1	1	0
42	8	C.quamash	89	39	3
42	10	C.quamash	43	36	1
42	12	C.quamash	13	14	0
43	1	C.quamash	52	11	0
43	2	C.quamash	1	8	0
43	3	C.quamash	4	1	0
43	4	C.quamash	17	3	0
43	5	C.quamash	17	16	0
43	6	C.quamash	4	3	0
43	7	C.quamash	4	7	0
43	8	C.quamash	1	0	0
43	9	C.quamash	11	20	0
43	10	C.quamash	8	4	0
43	11	C.quamash	0	2	0
43	12	C.quamash	51	14	0
44	1	C.quamash	42	31	0
44	2	C.quamash	61	50	0
44	3	C.quamash	82	84	0
44	4	C.quamash	66	15	0
44	6	C.quamash	40	29	2
44	7	C.quamash	32	23	0
44	8	C.quamash	23	16	1
44	9	C.quamash	28	26	1
44	10	C.quamash	3	7	0
44	11	C.quamash	33	26	0
44	12	C.quamash	25	23	0
45	1	C.quamash	23	55	0
45	3	C.quamash	100	130	0
45	4	C.quamash	1	2	0
45	6	C.quamash	3	1	0
45	7	C.quamash	6	3	0
45	9	C.quamash	1	0	0
45	10	C.quamash	164	104	0
45	11	C.quamash	0	1	0
47	1	C.quamash	21	24	0
47	2	C.quamash	20	17	0
47	3	C.quamash	30	21	0
47	4	C.quamash	21	16	0
47	5	C.quamash	1	7	0
47	6	C.quamash	1	11	0
47	7	C.quamash	51	45	1
47	8	C.quamash	64	50	6
47	9	C.quamash	28	28	0
47	10	C.quamash	21	30	3
47	11	C.quamash	16	11	0
47	12	C.quamash	17	19	3
48	1	C.quamash	114	100	0
48	2	C.quamash	87	50	2
48	3	C.quamash	56	37	0
48	4	C.quamash	92	89	3
48	5	C.quamash	13	10	3
48	6	C.quamash	17	18	3
48	8	C.quamash	38	38	5
48	9	C.quamash	24	12	0
48	10	C.quamash	31	39	2
48	11	C.quamash	52	24	1
48	12	C.quamash	115	59	2
50	1	C.quamash	128	104	0
50	2	C.quamash	136	106	0
50	3	C.quamash	150	158	8
50	4	C.quamash	109	110	2
50	5	C.quamash	135	72	0
50	6	C.quamash	77	63	8
50	7	C.quamash	183	125	8
50	8	C.quamash	164	96	2
50	9	C.quamash	55	82	4
50	10	C.quamash	71	43	9
50	11	C.quamash	121	75	17
50	12	C.quamash	188	94	10
51	1	C.quamash	46	36	1
51	2	C.quamash	142	67	3
51	3	C.quamash	10	6	0
51	4	C.quamash	90	46	2
51	5	C.quamash	16	6	0
51	6	C.quamash	62	45	6
51	7	C.quamash	90	40	1
51	8	C.quamash	289	137	3
51	9	C.quamash	16	25	0
51	10	C.quamash	31	22	1
51	11	C.quamash	49	40	1
51	12	C.quamash	17	14	0
52	1	C.quamash	1	0	0
52	2	C.quamash	6	22	0
52	3	C.quamash	4	4	0
52	4	C.quamash	40	49	0
52	5	C.quamash	8	15	0
52	6	C.quamash	45	44	0
52	7	C.quamash	1	2	0
52	8	C.quamash	17	12	0
52	10	C.quamash	7	9	0
52	11	C.quamash	34	45	0
52	12	C.quamash	2	6	0
53	1	C.quamash	23	11	7
53	2	C.quamash	90	22	10
53	3	C.quamash	23	8	2
53	4	C.quamash	11	7	4
53	7	C.quamash	12	7	6
53	8	C.quamash	18	5	1
53	9	C.quamash	17	2	0
53	10	C.quamash	2	0	1
53	11	C.quamash	1	0	0
53	12	C.quamash	29	9	0
54	2	C.quamash	33	23	5
54	3	C.quamash	71	26	1
54	4	C.quamash	51	45	2
54	6	C.quamash	44	20	5
54	7	C.quamash	99	27	3
54	8	C.quamash	5	3	4
54	9	C.quamash	42	29	0
54	10	C.quamash	28	26	1
54	11	C.quamash	43	15	1
54	12	C.quamash	43	21	2
56	1	C.quamash	54	48	3
56	2	C.quamash	56	32	12
56	3	C.quamash	76	29	10
56	4	C.quamash	11	7	0
56	5	C.quamash	12	7	3
56	6	C.quamash	45	22	5
56	7	C.quamash	91	47	17
56	8	C.quamash	64	27	6
56	9	C.quamash	22	8	3
56	10	C.quamash	73	46	14
56	11	C.quamash	17	10	2
56	12	C.quamash	44	18	8
58	3	C.quamash	2	2	0
58	4	C.quamash	62	3	0
58	5	C.quamash	8	24	0
58	6	C.quamash	0	9	0
58	7	C.quamash	7	1	0
58	8	C.quamash	22	24	0
58	9	C.quamash	29	18	0
58	10	C.quamash	27	3	0
58	11	C.quamash	1	0	0
58	12	C.quamash	11	3	0
59	2	C.quamash	12	7	4
59	3	C.quamash	4	3	0
59	4	C.quamash	42	9	4
59	5	C.quamash	24	8	0
59	6	C.quamash	2	0	0
59	8	C.quamash	0	0	1
59	9	C.quamash	0	0	3
59	11	C.quamash	27	8	0
59	12	C.quamash	35	19	6

## Sheet: VegSamplingDates
Date	Type	Elevation
2021-06-20	EcoPlot	1516.76
2021-06-21	EcoPlot	1444.95
2021-06-21	EcoPlot	1554.33
2021-06-21	EcoPlot	1640.77
2021-06-17	EcoPlot	1640.77
2021-06-22	EcoPlot	1540.86
2021-06-22	EcoPlot	1603.72
2021-06-22	EcoPlot	1654.05
2021-06-14	EcoPlot	1654.05
2021-06-22	EcoPlot	1650.48
2021-06-23	EcoPlot	1615.52
2021-06-23	EcoPlot	1636.3
2021-06-23	EcoPlot	1637.02
2021-06-23	EcoPlot	1450.66
2021-06-23	EcoPlot	1454.09
2021-06-27	EcoPlot	1579.59
2021-06-27	EcoPlot	1655.93
2021-06-29	EcoPlot	1490.38
2021-06-29	EcoPlot	1497.77
2021-06-29	EcoPlot	1508.27
2021-06-29	EcoPlot	1364.74
2021-06-29	EcoPlot	1318.61
2021-06-29	EcoPlot	1307.46
2021-06-30	EcoPlot	1511.99
2021-06-30	EcoPlot	1526.69
2021-06-30	EcoPlot	1569.93
2021-06-22	EcoPlot	1569.93
2021-07-13	EcoPlot	1569.93
2021-06-30	EcoPlot	1583.42
2021-06-22	EcoPlot	1583.42
2021-06-30	EcoPlot	1601.68
2021-06-30	EcoPlot	1640.83
2021-06-30	EcoPlot	1649.77
2021-06-15	EcoPlot	1649.77
2021-06-30	EcoPlot	1637.11
2021-06-30	EcoPlot	1637.65
2021-07-03	EcoPlot	1477.13
2021-07-03	EcoPlot	1476.91
2021-07-03	EcoPlot	1439.37
2021-07-03	EcoPlot	1437.27
2021-07-03	EcoPlot	1429.23
2021-07-03	EcoPlot	1269.24
2021-07-06	EcoPlot	1324
2021-07-06	EcoPlot	1307.55
2021-07-06	EcoPlot	1297.71
2021-07-06	EcoPlot	1278.64
2021-07-06	EcoPlot	1234.47
2021-07-06	EcoPlot	1233.59
2021-07-06	EcoPlot	1337.57
2021-07-06	EcoPlot	1388.18
2021-07-06	EcoPlot	1392.98
2021-06-15	EcoPlot	1392.98
2021-06-14	EcoPlot	1392.98
2021-07-07	EcoPlot	1252.03
2021-07-07	EcoPlot	1262.57
2021-07-07	EcoPlot	1248.96
2021-07-07	EcoPlot	1248.13
2021-07-07	EcoPlot	1318.08
2021-07-07	EcoPlot	1331.9
2021-07-07	EcoPlot	1368.7
2021-07-07	EcoPlot	1368.56
2021-07-11	EcoPlot	1187.32
2021-07-11	EcoPlot	1214.07
2021-07-11	EcoPlot	1226.36
2021-07-11	EcoPlot	1229.35
2021-07-11	EcoPlot	1192.01
2021-07-15	EcoPlot	1192.01
2021-07-11	EcoPlot	1250.03
2021-07-15	EcoPlot	1250.03
2021-07-11	EcoPlot	1231.46
2021-07-15	EcoPlot	1231.46
2021-07-11	EcoPlot	1221.94
2021-07-15	EcoPlot	1221.94
2021-07-12	EcoPlot	1391.98
2021-07-12	EcoPlot	1389
2021-07-12	EcoPlot	1284.17
2021-07-12	EcoPlot	1294.64
2021-07-12	EcoPlot	1257.49
2021-07-12	EcoPlot	1226.88
2021-07-12	EcoPlot	1225.93
2021-07-14	EcoPlot	1337.55
2021-07-14	EcoPlot	1343.92
2021-07-14	EcoPlot	1338.34
2021-07-14	EcoPlot	1347.41
2021-07-14	EcoPlot	1345.86
2021-07-14	EcoPlot	1289.33
2021-07-14	EcoPlot	1313.59
2021-07-14	EcoPlot	1339.26
2021-07-17	EcoPlot	1105.49
2021-07-17	EcoPlot	1228.31
2021-07-17	EcoPlot	1346.01
2021-07-17	EcoPlot	1352.53
2021-07-17	EcoPlot	1323.25
2021-07-17	EcoPlot	1272.71
2021-07-17	EcoPlot	1259.17
2021-07-18	EcoPlot	1313.01
2021-07-18	EcoPlot	1300.27
2021-07-18	EcoPlot	1353.28
2021-07-18	EcoPlot	1288.62
2021-07-18	EcoPlot	1288.34
2021-07-18	EcoPlot	1194.81
2021-07-19	EcoPlot	1454.35
2021-07-19	EcoPlot	1333.96
2021-07-19	EcoPlot	1273.15
2021-07-19	EcoPlot	1185.2
2021-07-19	EcoPlot	1172.33
2021-07-19	EcoPlot	1118.44
2021-07-19	EcoPlot	1211.38
2021-07-19	EcoPlot	1141.02
2021-07-19	EcoPlot	1128.25
2021-07-21	EcoPlot	1251.74
2021-07-21	EcoPlot	1265.09
2021-07-21	EcoPlot	1345.66
2021-07-24	EcoPlot	1359.46
2021-07-24	EcoPlot	1450.49
2021-07-24	EcoPlot	1446.03
2021-07-24	EcoPlot	1474.73
2021-07-24	EcoPlot	1423.42
2021-07-25	EcoPlot	1379.13
2021-07-25	EcoPlot	1398.86
2021-07-25	EcoPlot	1368.22
2021-07-25	EcoPlot	1307.2
2021-07-26	EcoPlot	1279.23
2021-07-26	EcoPlot	1259.15
2021-07-26	EcoPlot	1212.02
2021-07-26	EcoPlot	1566.73
2021-07-26	EcoPlot	1563.68
2021-07-27	EcoPlot	1360.29
2021-08-25	EcoPlot	1360.29
2021-06-03	EcoPlot	1360.29
2021-06-03	EcoPlot	1360.29
2021-06-25	EcoPlot	1360.29
2021-07-27	EcoPlot	1365.54
2021-06-23	EcoPlot	1365.54
2021-06-04	EcoPlot	1365.54
2021-06-18	EcoPlot	1365.54
2021-06-26	EcoPlot	1365.54
2021-07-27	EcoPlot	1318.98
2021-07-27	EcoPlot	1357.37
2021-07-27	EcoPlot	1336.08
2021-06-23	EcoPlot	1336.08
2021-06-02	EcoPlot	1336.08
2021-07-21	EcoPlot	1336.08
2021-06-25	EcoPlot	1336.08
2021-07-14	EcoPlot	1336.08
2021-07-27	EcoPlot	1353.48
2021-06-23	EcoPlot	1353.48
2021-06-03	EcoPlot	1353.48
2021-07-20	EcoPlot	1353.48
2021-06-25	EcoPlot	1353.48
2021-07-14	EcoPlot	1353.48
2021-07-28	EcoPlot	1391.48
2021-07-28	EcoPlot	1390.01
2021-07-28	EcoPlot	1396.61
2021-07-28	EcoPlot	1381.01
2021-07-28	EcoPlot	1331.12
2021-07-28	EcoPlot	1350.26
2021-07-28	EcoPlot	1354.19
2021-07-28	EcoPlot	1350.53
2021-08-02	EcoPlot	1344.08
2021-08-02	EcoPlot	1246.9
2021-08-02	EcoPlot	1260.36
2021-08-02	EcoPlot	1259.86
2021-08-02	EcoPlot	1190.99
2021-08-02	EcoPlot	1318.84
2021-06-25	EcoPlot	1318.84
2021-06-11	EcoPlot	1318.84
2021-07-07	EcoPlot	1318.84
2021-06-18	EcoPlot	1318.84
2021-08-02	EcoPlot	1385.3
2021-08-02	EcoPlot	1387.61
2021-08-02	EcoPlot	1386.94
2021-08-02	EcoPlot	1275.99
2021-08-03	EcoPlot	1414.04
2021-08-03	EcoPlot	1414.1
2021-08-03	EcoPlot	1396.42
2021-08-03	EcoPlot	1406.39
2021-08-03	EcoPlot	1430.91
2021-08-03	EcoPlot	1276.21
2021-08-03	EcoPlot	1231.83
2021-08-04	EcoPlot	1554.87
2021-08-04	EcoPlot	1488
2021-08-04	EcoPlot	1538.38
2021-08-04	EcoPlot	1554.17
2021-08-05	EcoPlot	1402.12
2021-08-05	EcoPlot	1398.44
2021-08-05	EcoPlot	1445.88
2021-08-05	EcoPlot	1449.94
2021-08-05	EcoPlot	1448.45
2021-08-05	EcoPlot	1457.12
2021-08-05	EcoPlot	1440.59
2021-08-05	EcoPlot	1432.4
2021-08-05	EcoPlot	1433.13
2021-08-07	EcoPlot	1373.56
2021-08-07	EcoPlot	1394.92
2021-08-07	EcoPlot	1395.34
2021-08-07	EcoPlot	1306.68
2021-08-07	EcoPlot	1337.94
2021-08-07	EcoPlot	1356.29
2021-08-07	EcoPlot	1412.87
2021-08-07	EcoPlot	1430.12
2021-06-13	EcoPlot	1430.12
2021-08-07	EcoPlot	1428.2
2021-06-14	EcoPlot	1428.2
2021-08-08	EcoPlot	1597.69
2021-07-06	EcoPlot	1406.66
2021-06-21	EcoPlot	1406.66
2021-06-30	EcoPlot	1406.66
2021-08-08	EcoPlot	1577.36
2021-08-09	EcoPlot	1353.02
2021-08-09	EcoPlot	1315.7
2021-08-09	EcoPlot	1352.45
2021-08-09	EcoPlot	1379.13
2021-08-09	EcoPlot	1394.92
2021-08-09	EcoPlot	1420.11
2021-08-09	EcoPlot	1454.71
2021-08-10	EcoPlot	1371.13
2021-08-10	EcoPlot	1391.74
2021-08-10	EcoPlot	1365.42
2021-08-10	EcoPlot	1391.02
2021-06-14	EcoPlot	1391.02
2021-08-10	EcoPlot	1398.69
2021-06-15	EcoPlot	1398.69
2021-06-15	EcoPlot	1398.69
2021-08-10	EcoPlot	1461.53
2021-08-11	EcoPlot	1412.62
2021-08-03	EcoPlot	1412.62
2021-05-20	EcoPlot	1412.62
2021-06-16	EcoPlot	1412.62
2021-06-23	EcoPlot	1412.62
2021-08-11	EcoPlot	1407.13
2021-08-03	EcoPlot	1407.13
2021-05-20	EcoPlot	1407.13
2021-06-11	EcoPlot	1407.13
2021-06-23	EcoPlot	1407.13
2021-08-11	EcoPlot	1333.69
2021-08-11	EcoPlot	1343.44
2021-08-02	EcoPlot	1191.92
2021-08-02	EcoPlot	1108.77
2021-05-15	EcoPlot	615.047
2021-05-15	EcoPlot	601.798
2021-05-15	EcoPlot	639.639
2021-05-16	EcoPlot	655.679
2021-05-16	EcoPlot	649.856
2021-05-16	EcoPlot	767.957
2021-05-16	EcoPlot	731.833
2021-05-16	EcoPlot	727.526
2021-05-16	EcoPlot	607.12
2021-05-16	EcoPlot	627.548
2021-05-17	EcoPlot	720.971
2021-05-17	EcoPlot	808.27
2021-05-17	EcoPlot	767.849
2021-05-17	EcoPlot	761.992
2021-05-17	EcoPlot	799.397
2021-05-17	EcoPlot	894.56
2021-05-17	EcoPlot	830.905
2021-05-17	EcoPlot	666.282
2021-05-18	EcoPlot	706.101
2021-05-18	EcoPlot	753.675
2021-05-18	EcoPlot	668.147
2021-05-18	EcoPlot	890.444
2021-05-18	EcoPlot	916.155
2021-05-18	EcoPlot	895.472
2021-05-18	EcoPlot	687.387
2021-05-18	EcoPlot	726.542
2021-05-18	EcoPlot	599.543
2021-05-19	EcoPlot	803.912
2021-05-19	EcoPlot	667.552
2021-05-19	EcoPlot	779.772
2021-06-19	EcoPlot	779.772
2021-05-19	EcoPlot	733.854
2021-06-18	EcoPlot	733.854
2021-05-19	EcoPlot	703.823
2021-05-19	EcoPlot	672.763
2021-06-19	EcoPlot	672.763
2021-05-19	EcoPlot	612.376
2021-06-18	EcoPlot	612.376
2021-05-20	EcoPlot	653.979
2021-05-20	EcoPlot	687.635
2021-05-20	EcoPlot	714.214
2021-06-13	EcoPlot	714.214
2021-05-20	EcoPlot	619.942
2021-06-13	EcoPlot	619.942
2021-05-20	EcoPlot	707.51
2021-06-13	EcoPlot	707.51
2021-05-20	EcoPlot	660.309
2021-05-20	EcoPlot	628.468
2021-06-13	EcoPlot	628.468
2021-05-21	EcoPlot	711.862
2021-05-21	EcoPlot	662.925
2021-05-21	EcoPlot	646.358
2021-05-21	EcoPlot	721.508
2021-05-21	EcoPlot	640.483
2021-05-21	EcoPlot	638.116
2021-05-21	EcoPlot	713.018
2021-05-21	EcoPlot	578.996
2021-05-21	EcoPlot	581.112
2021-06-04	EcoPlot	672.764
2021-06-04	EcoPlot	673.084
2021-06-04	EcoPlot	679.713
2021-06-04	EcoPlot	660.343
2021-06-04	EcoPlot	606.038
2021-06-04	EcoPlot	510.722
2021-06-05	EcoPlot	1434.4
2021-06-20	EcoPlot	1434.4
2021-06-01	EcoPlot	1422.8
2021-06-05	EcoPlot	1513.76
2021-06-20	EcoPlot	1513.76
2021-06-05	EcoPlot	1444.68
2021-06-22	EcoPlot	1444.68
2021-06-05	EcoPlot	1424.63
2021-06-22	EcoPlot	1424.63
2021-06-05	EcoPlot	1371.2
2021-06-20	EcoPlot	1371.2
2021-06-05	EcoPlot	867.572
2021-06-05	EcoPlot	846.356
2021-06-06	EcoPlot	920.454
2021-06-06	EcoPlot	937.283
2021-06-06	EcoPlot	892.822
2021-06-06	EcoPlot	840.252
2021-06-06	EcoPlot	843.025
2021-06-07	EcoPlot	510.519
2021-06-07	EcoPlot	514.948
2021-06-07	EcoPlot	559.969
2021-05-14	EcoPlot	559.969
2021-06-07	EcoPlot	660.026
2021-06-08	EcoPlot	1631.3
2021-06-08	EcoPlot	1647.02
2021-06-08	EcoPlot	1637.49
2021-06-08	EcoPlot	1506.41
2021-06-08	EcoPlot	806.81
2021-06-09	EcoPlot	829.323
2021-06-09	EcoPlot	844.709
2021-05-16	EcoPlot	844.709
2021-06-09	EcoPlot	794.549
2021-06-09	EcoPlot	782.853
2021-05-15	EcoPlot	782.853
2021-06-09	EcoPlot	881.495
2021-06-09	EcoPlot	895.994
2021-06-10	EcoPlot	874.595
2021-06-10	EcoPlot	1126.94
2021-06-10	EcoPlot	841.81
2021-06-11	EcoPlot	917.134
2021-06-11	EcoPlot	949.289
2021-06-11	EcoPlot	987.425
2021-06-11	EcoPlot	1073
2021-06-11	EcoPlot	1126.53
2021-06-11	EcoPlot	800.418
2021-06-18	EcoPlot	1612.3
2021-06-18	EcoPlot	1587.51
2021-06-18	EcoPlot	1250.3
2021-06-19	EcoPlot	1650.79
2021-06-19	EcoPlot	1631.07
2021-06-19	EcoPlot	1570.04
2021-06-20	EcoPlot	1660.71
2021-07-14	EcoPlot	1990.03
2021-07-14	EcoPlot	1893.07
2021-07-14	EcoPlot	1994.47
2021-07-15	EcoPlot	1822.29
2021-07-15	EcoPlot	1799.28
2021-07-15	EcoPlot	1726.41
2021-07-15	EcoPlot	1690.3
2021-07-15	EcoPlot	1628.71
2021-07-15	EcoPlot	1645.34
2021-07-18	EcoPlot	1665.22
2021-07-18	EcoPlot	1694.5
2021-07-18	EcoPlot	1744.99
2021-07-18	EcoPlot	1697.95
2021-07-18	EcoPlot	1675.8
2021-07-19	EcoPlot	1833.57
2021-07-19	EcoPlot	1809.66
2021-07-19	EcoPlot	1776.6
2021-07-19	EcoPlot	1578.08
2021-07-19	EcoPlot	1377.93
2021-07-20	EcoPlot	1797.58
2021-07-20	EcoPlot	1782.17
2021-06-15	EcoPlot	1782.17
2021-07-20	EcoPlot	1781.26
2021-06-14	EcoPlot	1781.26
2021-07-20	EcoPlot	1773.18
2021-07-20	EcoPlot	1780.5
2021-07-21	EcoPlot	1511.2
2021-07-21	EcoPlot	1460.39
2021-07-21	EcoPlot	1555.97
2021-07-21	EcoPlot	1580.62
2021-07-10	EcoPlot	1580.62
2021-07-21	EcoPlot	1579.48
2021-07-10	EcoPlot	1579.48
2021-07-21	EcoPlot	1561.93
2021-07-21	EcoPlot	1469.96
2021-07-22	EcoPlot	1707.22
2021-07-22	EcoPlot	1724.46
2021-07-22	EcoPlot	1706.31
2021-06-16	EcoPlot	1706.31
2021-07-22	EcoPlot	1701.46
2021-06-15	EcoPlot	1701.46
2021-07-22	EcoPlot	1677.48
2021-07-22	EcoPlot	1576.45
2021-07-22	EcoPlot	1500.58
2021-09-09	EcoPlot	1828.86
2021-09-09	EcoPlot	1866.25
2021-09-09	EcoPlot	1871.44
2021-09-09	EcoPlot	1855.25
2021-09-10	EcoPlot	1918.02
2021-09-10	EcoPlot	1931.52
2021-09-10	EcoPlot	1971.62
2021-09-10	EcoPlot	1943.59
2021-09-11	EcoPlot	1938
2021-09-11	EcoPlot	1981.48
2021-09-11	EcoPlot	2068.02
2021-09-11	EcoPlot	1947.9
2021-09-11	EcoPlot	1949.28
2021-09-12	EcoPlot	1893.34
2021-09-12	EcoPlot	1988.62
2021-05-15	EcoPlot	607.382
2021-05-15	EcoPlot	673.793
2021-06-06	EcoPlot	726.751
2021-06-07	EcoPlot	409.644
2021-06-07	EcoPlot	456.034
2021-06-07	EcoPlot	408.006
2021-05-12	EcoPlot	799.602
2021-06-28	EcoPlot	799.602
2021-06-11	EcoPlot	799.602
2021-05-12	EcoPlot	762.335
2021-06-28	EcoPlot	762.335
2021-06-11	EcoPlot	762.335
2021-05-12	EcoPlot	882.953
2021-06-11	EcoPlot	882.953
2021-05-12	EcoPlot	910.198
2021-06-01	EcoPlot	910.198
2021-07-11	EcoPlot	910.198
2021-06-30	EcoPlot	910.198
2021-05-12	EcoPlot	1211.9
2021-05-12	EcoPlot	1282.94
2021-06-30	EcoPlot	1282.94
2021-05-12	EcoPlot	1101.61
2021-06-01	EcoPlot	1101.61
2021-07-13	EcoPlot	1101.61
2021-06-30	EcoPlot	1101.61
2021-07-01	EcoPlot	1101.61
2021-05-12	EcoPlot	1109.66
2021-06-01	EcoPlot	1109.66
2021-07-13	EcoPlot	1109.66
2021-05-13	EcoPlot	1059.75
2021-05-13	EcoPlot	684.527
2021-05-13	EcoPlot	695.317
2021-05-13	EcoPlot	608.674
2021-05-13	EcoPlot	632.256
2021-08-24	EcoPlot	637.556
2021-05-14	EcoPlot	877.451
2021-05-14	EcoPlot	875.282
2021-05-31	EcoPlot	875.282
2021-07-12	EcoPlot	875.282
2021-06-29	EcoPlot	875.282
2021-06-27	EcoPlot	875.282
2021-05-14	EcoPlot	826.347
2021-05-31	EcoPlot	826.347
2021-07-12	EcoPlot	826.347
2021-06-29	EcoPlot	826.347
2021-06-27	EcoPlot	826.347
2021-05-14	EcoPlot	912.333
2021-06-26	EcoPlot	912.333
2021-06-12	EcoPlot	912.333
2021-05-14	EcoPlot	924.147
2021-06-26	EcoPlot	924.147
2021-05-19	EcoPlot	388.989
2021-05-19	EcoPlot	303.645
2021-05-22	EcoPlot	303.645
2021-05-19	EcoPlot	286.165
2021-05-20	EcoPlot	637.213
2021-06-08	EcoPlot	637.213
2021-06-19	EcoPlot	637.213
2021-05-30	EcoPlot	637.213
2021-05-20	EcoPlot	749.446
2021-05-20	EcoPlot	595.227
2021-06-04	EcoPlot	595.227
2021-06-19	EcoPlot	595.227
2021-05-30	EcoPlot	595.227
2021-05-20	EcoPlot	508.528
2021-06-04	EcoPlot	508.528
2021-06-19	EcoPlot	508.528
2021-05-30	EcoPlot	508.528
2021-05-20	EcoPlot	388.813
2021-05-24	EcoPlot	388.813
2021-05-22	EcoPlot	388.813
2021-05-21	EcoPlot	367.442
2021-05-24	EcoPlot	367.442
2021-05-21	EcoPlot	514.194
2021-06-06	EcoPlot	514.194
2021-05-21	EcoPlot	456.212
2021-06-06	EcoPlot	456.212
2021-05-21	EcoPlot	448.716
2021-06-08	EcoPlot	448.716
2021-05-21	EcoPlot	434.798
2021-06-20	EcoPlot	434.798
2021-05-21	EcoPlot	525.789
2021-06-05	EcoPlot	525.789
2021-05-21	EcoPlot	585.44
2021-06-05	EcoPlot	585.44
2021-08-05	EcoPlot	388.813
2021-05-22	EcoPlot	388.813
2021-06-03	EcoPlot	388.813
2021-05-22	EcoPlot	388.813
2021-08-05	EcoPlot	640.748
2021-05-22	EcoPlot	640.748
2021-06-02	EcoPlot	640.748
2021-05-23	EcoPlot	640.748
2021-05-22	EcoPlot	640.748
2021-05-22	EcoPlot	344.75
2021-05-23	EcoPlot	341.355
2021-05-22	EcoPlot	341.355
2021-05-23	EcoPlot	333.808
2021-05-22	EcoPlot	333.808
2021-05-23	EcoPlot	298.644
2021-05-23	EcoPlot	378.439
2021-05-29	EcoPlot	828.778
2021-05-29	EcoPlot	733.69
2021-05-29	EcoPlot	586.09
2021-05-29	EcoPlot	720.044
2021-05-23	EcoPlot	720.044
2021-05-17	EcoPlot	720.044
2021-05-30	EcoPlot	922.041
2021-06-03	EcoPlot	922.041
2021-05-23	EcoPlot	922.041
2021-05-30	EcoPlot	968.705
2021-05-23	EcoPlot	959.076
2021-05-30	EcoPlot	876.591
2021-05-30	EcoPlot	979.277
2021-06-16	EcoPlot	979.277
2021-05-31	EcoPlot	1208.61
2021-06-21	EcoPlot	1208.61
2021-05-31	EcoPlot	1218.02
2021-06-21	EcoPlot	1218.02
2021-05-31	EcoPlot	1372.03
2021-06-18	EcoPlot	1372.03
2021-05-31	EcoPlot	1528.49
2021-06-21	EcoPlot	1528.49
2021-05-31	EcoPlot	1343.13
2021-06-20	EcoPlot	1343.13
2021-06-01	EcoPlot	1343.13
2021-06-01	EcoPlot	1140.16
2021-06-01	EcoPlot	1418.33
2021-06-01	EcoPlot	1513.1
2021-06-28	EcoPlot	1513.1
2021-06-01	EcoPlot	1463.38
2021-06-02	EcoPlot	783.348
2021-06-02	EcoPlot	783.348
2021-06-03	EcoPlot	669.686
2021-06-03	EcoPlot	577.698
2021-06-03	EcoPlot	571.618
2021-06-04	EcoPlot	1487.86
2021-06-04	EcoPlot	1643.83
2021-06-29	EcoPlot	1643.83
2021-06-22	EcoPlot	1310.31
2021-06-22	EcoPlot	1319.59
2021-06-23	EcoPlot	990.064
2021-06-24	EcoPlot	872.637
2021-06-24	EcoPlot	1054.42
2021-06-24	EcoPlot	830.489
2021-07-07	EcoPlot	830.489
2021-07-08	EcoPlot	830.489
2021-05-31	EcoPlot	830.489
2021-06-24	EcoPlot	911.837
2021-07-07	EcoPlot	869.95
2021-07-07	EcoPlot	869.95
2021-05-31	EcoPlot	869.95
2021-06-25	EcoPlot	1002.8
2021-06-25	EcoPlot	1256.35
2021-06-26	EcoPlot	1464.79
2021-06-26	EcoPlot	1474.32
2021-06-29	EcoPlot	1214.76
2021-06-29	EcoPlot	1467.93
2021-06-29	EcoPlot	1393.81
2021-06-22	EcoPlot	1393.81
2021-06-18	EcoPlot	1393.81
2021-07-08	EcoPlot	1393.81
2021-06-19	EcoPlot	1393.81
2021-06-30	EcoPlot	1278.65
2021-06-30	EcoPlot	1299.05
2021-06-17	EcoPlot	1197.71
2021-07-01	EcoPlot	1474.92
2021-07-02	EcoPlot	1287.61
2021-07-06	EcoPlot	1387.16
2021-07-06	EcoPlot	1303.77
2021-07-06	EcoPlot	1219.48
2021-07-07	EcoPlot	1275.93
2021-07-07	EcoPlot	1197.83
2021-07-07	EcoPlot	1254.79
2021-07-07	EcoPlot	1369.72
2021-07-08	EcoPlot	1255.42
2021-07-08	EcoPlot	1256.12
2021-07-08	EcoPlot	1307.46
2021-07-09	EcoPlot	1357.78
2021-07-09	EcoPlot	1238.96
2021-07-09	EcoPlot	1316.43
2021-07-09	EcoPlot	1242.56
2021-07-09	EcoPlot	1298.23
2021-07-09	EcoPlot	1330.58
2021-07-10	EcoPlot	1383.85
2021-07-10	EcoPlot	1333.53
2021-07-10	EcoPlot	1308.65
2021-07-13	EcoPlot	1584.08
2021-07-27	EcoPlot	1584.08
2021-06-13	EcoPlot	1584.08
2021-07-13	EcoPlot	1445.35
2021-07-13	EcoPlot	1533.58
2021-07-27	EcoPlot	1533.58
2021-06-14	EcoPlot	1533.58
2021-07-13	EcoPlot	1508.63
2021-09-29	EcoPlot	1508.63
2021-07-27	EcoPlot	1508.63
2021-06-14	EcoPlot	1508.63
2021-07-13	EcoPlot	1614.38
2021-07-13	EcoPlot	1513.44
2021-07-14	EcoPlot	1519.24
2021-07-14	EcoPlot	1635.17
2021-07-14	EcoPlot	1350.84
2021-06-13	EcoPlot	1350.84
2021-07-14	EcoPlot	1342.13
2021-06-13	EcoPlot	1342.13
2021-09-05	EcoPlot	1517.76
2021-06-21	EcoPlot	1517.76
2021-06-30	EcoPlot	1517.76
2021-07-14	EcoPlot	1562.23
2021-07-15	EcoPlot	1377.72
2021-07-15	EcoPlot	1413.13
2021-07-15	EcoPlot	1420.35
2021-07-15	EcoPlot	1471.37
2021-07-15	EcoPlot	1300.06
2021-07-15	EcoPlot	1417.85
2021-07-15	EcoPlot	1330.47
2021-07-15	EcoPlot	1333.81
2021-07-16	EcoPlot	1234.37
2021-07-16	EcoPlot	1127.85
2021-07-17	EcoPlot	1189.75
2021-07-17	EcoPlot	1156.5
2021-07-17	EcoPlot	1102.28
2021-05-20	EcoPlot	1020.61
2021-05-20	EcoPlot	979.051
2021-05-21	EcoPlot	463.366
2021-05-21	EcoPlot	583.217
2021-05-21	EcoPlot	639.022
2021-05-22	EcoPlot	735.258
2021-05-22	EcoPlot	1007.11
2021-05-22	EcoPlot	751.605
2021-05-22	EcoPlot	649.435
2021-05-22	EcoPlot	629.567
2021-05-22	EcoPlot	523.905
2021-05-23	EcoPlot	417.59
2021-06-12	EcoPlot	417.59
2021-05-23	EcoPlot	489.903
2021-05-24	EcoPlot	535.496
2021-05-24	EcoPlot	487.149
2021-05-24	EcoPlot	505.864
2021-05-24	EcoPlot	505.884
2021-05-25	EcoPlot	1443.28
2021-05-25	EcoPlot	1560.56
2021-05-25	EcoPlot	1555.16
2021-05-25	EcoPlot	1515.59
2021-05-26	EcoPlot	884.217
2021-05-26	EcoPlot	888.573
2021-05-26	EcoPlot	832.531
2021-05-28	EcoPlot	832.531
2021-05-30	EcoPlot	552.426
2021-06-26	EcoPlot	735.549
2021-05-30	EcoPlot	735.549
2021-06-05	EcoPlot	735.549
2021-05-30	EcoPlot	798.042
2021-06-05	EcoPlot	798.042
2021-05-30	EcoPlot	798.042
2021-06-11	EcoPlot	798.042
2021-06-03	EcoPlot	746.209
2021-05-31	EcoPlot	746.209
2021-06-03	EcoPlot	746.209
2021-05-31	EcoPlot	848.773
2021-06-26	EcoPlot	848.773
2021-05-29	EcoPlot	848.773
2021-06-02	EcoPlot	1282.52
2021-05-31	EcoPlot	1282.52
2021-06-25	EcoPlot	1282.52
2021-05-31	EcoPlot	1229.44
2021-06-25	EcoPlot	1229.44
2021-05-28	EcoPlot	1229.44
2021-05-31	EcoPlot	1088.77
2021-06-26	EcoPlot	1088.77
2021-06-01	EcoPlot	830.634
2021-06-24	EcoPlot	830.634
2021-06-01	EcoPlot	846.558
2021-06-23	EcoPlot	846.558
2021-06-01	EcoPlot	913.073
2021-06-07	EcoPlot	913.073
2021-06-01	EcoPlot	692.574
2021-06-07	EcoPlot	692.574
2021-06-02	EcoPlot	559.75
2021-06-07	EcoPlot	559.75
2021-06-20	EcoPlot	559.75
2021-06-02	EcoPlot	955.547
2021-06-07	EcoPlot	955.547
2021-06-02	EcoPlot	1363.25
2021-06-02	EcoPlot	1412.9
2021-06-27	EcoPlot	1412.9
2021-06-02	EcoPlot	1401.32
2021-06-27	EcoPlot	1401.32
2021-06-08	EcoPlot	586.356
2021-06-07	EcoPlot	586.356
2021-06-08	EcoPlot	565.899
2021-06-08	EcoPlot	809.997
2021-06-07	EcoPlot	809.997
2021-06-27	EcoPlot	809.997
2021-06-09	EcoPlot	809.997
2021-06-02	EcoPlot	809.997
2021-06-08	EcoPlot	768.756
2021-06-23	EcoPlot	768.756
2021-06-06	EcoPlot	768.756
2021-06-01	EcoPlot	768.756
2021-06-09	EcoPlot	768.756
2021-06-01	EcoPlot	768.756
2021-06-08	EcoPlot	790.763
2021-06-23	EcoPlot	790.763
2021-06-06	EcoPlot	790.763
2021-06-01	EcoPlot	790.763
2021-06-09	EcoPlot	790.763
2021-06-01	EcoPlot	790.763
2021-06-08	EcoPlot	813.981
2021-06-08	EcoPlot	813.981
2021-05-31	EcoPlot	813.981
2021-06-10	EcoPlot	813.981
2021-06-09	EcoPlot	448.729
2021-05-14	EcoPlot	448.729
2021-05-23	EcoPlot	448.729
2021-06-09	EcoPlot	459.475
2021-05-12	EcoPlot	459.475
2021-06-12	EcoPlot	459.475
2021-06-10	EcoPlot	448.039
2021-06-11	EcoPlot	1033.17
2021-06-15	EcoPlot	1033.17
2021-06-06	EcoPlot	1033.17
2021-06-11	EcoPlot	1157.38
2021-06-15	EcoPlot	1157.38
2021-06-06	EcoPlot	1157.38
2021-06-01	EcoPlot	1269.83
2021-06-15	EcoPlot	1269.83
2021-06-06	EcoPlot	1269.83
2021-06-11	EcoPlot	1126.34
2021-06-15	EcoPlot	1126.34
2021-06-12	EcoPlot	440.432
2021-05-13	EcoPlot	440.432
2021-05-23	EcoPlot	440.432
2021-06-12	EcoPlot	418.175
2021-05-12	EcoPlot	418.175
2021-06-04	EcoPlot	1342.51
2021-06-04	EcoPlot	1330.96
2021-06-13	EcoPlot	1263.72
2021-06-16	EcoPlot	1263.72
2021-06-04	EcoPlot	1263.72
2021-06-15	EcoPlot	1278.95
2021-06-14	EcoPlot	1278.95
2021-06-05	EcoPlot	1278.95
2021-06-15	EcoPlot	1254.07
2021-06-14	EcoPlot	1254.07
2021-06-15	EcoPlot	1284.37
2021-06-14	EcoPlot	1284.37
2021-06-05	EcoPlot	1284.37
2021-05-11	EcoPlot	1210.77
2021-06-14	EcoPlot	1210.77
2021-06-16	EcoPlot	354.273
2021-06-21	EcoPlot	785.746
2021-06-11	EcoPlot	785.746
2021-06-21	EcoPlot	790.59
2021-06-11	EcoPlot	790.59
2021-06-21	EcoPlot	1086.8
2021-06-14	EcoPlot	1086.8
2021-06-10	EcoPlot	1086.8
2021-06-07	EcoPlot	1086.8
2021-06-11	EcoPlot	1086.8
2021-05-27	EcoPlot	1151.66
2021-06-22	EcoPlot	1129.22
2021-06-15	EcoPlot	1129.22
2021-05-27	EcoPlot	1129.22
2021-05-01	EcoPlot	1146.39
2021-06-23	EcoPlot	1674.67
2021-06-16	EcoPlot	1674.67
2021-06-23	EcoPlot	1740.06
2021-06-16	EcoPlot	1740.06
2021-05-28	EcoPlot	1292.28
2021-06-24	EcoPlot	964.021
2021-06-09	EcoPlot	964.021
2021-06-09	EcoPlot	964.021
2021-06-24	EcoPlot	721.439
2021-06-25	EcoPlot	1558.25
2021-06-26	EcoPlot	1169.86
2021-06-27	EcoPlot	1606.98
2021-06-29	EcoPlot	1687.26
2021-07-06	EcoPlot	1814.48
2021-07-06	EcoPlot	1626.33
2021-07-06	EcoPlot	1603.31
2021-07-07	EcoPlot	1567.25
2021-07-07	EcoPlot	1598.8
2021-07-07	EcoPlot	1703.94
2021-07-08	EcoPlot	1658.82
2021-07-17	EcoPlot	1658.82
2021-07-09	EcoPlot	1831.62
2021-07-09	EcoPlot	1780.98
2021-07-23	EcoPlot	1747.4
2021-07-09	EcoPlot	1564.44
2021-07-15	EcoPlot	1564.44
2021-07-13	EcoPlot	1612.63
2021-06-16	EcoPlot	1612.63
2021-07-13	EcoPlot	1588.83
2021-07-14	EcoPlot	1847.66
2021-07-14	EcoPlot	1736.69
2021-07-15	EcoPlot	1851.73
2021-07-15	EcoPlot	1826.69
2021-07-15	EcoPlot	1645.59
2021-07-16	EcoPlot	1687.58
2021-07-19	EcoPlot	1793.85
2021-07-19	EcoPlot	1847.18
2021-07-19	EcoPlot	1864.9
2021-07-19	EcoPlot	1831.8
2021-07-20	EcoPlot	1689.63
2021-07-20	EcoPlot	1542.79
2021-07-23	EcoPlot	1734.59
2021-07-23	EcoPlot	1583.35
2021-07-23	EcoPlot	1560.24
2021-07-23	EcoPlot	1675.53
2021-07-27	EcoPlot	1626.31
2021-07-27	EcoPlot	1595.31
2021-07-27	EcoPlot	1671.33
2021-07-28	EcoPlot	1598.31
2021-06-11	EcoPlot	1598.31
2021-07-28	EcoPlot	1607.78
2021-07-28	EcoPlot	1662.09
2021-07-28	EcoPlot	1665.3
2021-06-11	EcoPlot	1665.3
2021-08-13	EcoPlot	1899.46
2021-07-30	EcoPlot	1575.48
2021-07-30	EcoPlot	1584.49
2021-07-30	EcoPlot	1666.68
2021-06-12	EcoPlot	1666.68
2021-07-30	EcoPlot	1630.28
2021-06-13	EcoPlot	1630.28
2021-08-03	EcoPlot	1745.05
2021-08-03	EcoPlot	1643.95
2021-08-03	EcoPlot	1696.35
2021-07-14	EcoPlot	1154.99
2021-08-04	EcoPlot	1702.03
2021-07-14	EcoPlot	1257.34
2021-07-15	EcoPlot	1404.86
2021-08-06	EcoPlot	1715.57
2021-08-06	EcoPlot	1731.08
2021-07-15	EcoPlot	1397.93
2021-07-15	EcoPlot	1504.37
2021-08-30	EcoPlot	1407.93
2021-05-18	EcoPlot	546.566
2021-05-18	EcoPlot	639.73
2021-05-18	EcoPlot	607.261
2021-05-19	EcoPlot	654.685
2021-05-19	EcoPlot	651.646
2021-05-19	EcoPlot	447.84
2021-05-20	EcoPlot	740.938
2021-05-20	EcoPlot	1108.42
2021-05-20	EcoPlot	947.562
2021-05-21	EcoPlot	449.268
2021-05-21	EcoPlot	436.598
2021-05-21	EcoPlot	493.022
2021-05-21	EcoPlot	436.173
2021-05-21	EcoPlot	469.215
2021-05-21	EcoPlot	422.858
2021-06-06	EcoPlot	422.858
2021-05-26	EcoPlot	422.858
2021-05-21	EcoPlot	584.019
2021-05-21	EcoPlot	608.017
2021-05-22	EcoPlot	1013.94
2021-05-22	EcoPlot	860.218
2021-05-22	EcoPlot	679.135
2021-05-25	EcoPlot	679.135
2021-05-22	EcoPlot	654.628
2021-05-22	EcoPlot	574.769
2021-05-23	EcoPlot	399.576
2021-05-31	EcoPlot	1426.31
2021-05-31	EcoPlot	1356.56
2021-06-01	EcoPlot	1266.8
2021-06-17	EcoPlot	1266.8
2021-06-01	EcoPlot	1337.46
2021-06-17	EcoPlot	1337.46
2021-06-01	EcoPlot	1352.27
2021-06-04	EcoPlot	1191.97
2021-06-20	EcoPlot	1146.48
2021-07-17	EcoPlot	1146.48
2021-06-03	EcoPlot	1317.9
2021-06-02	EcoPlot	1051.64
2021-06-02	EcoPlot	872.848
2021-06-02	EcoPlot	804.28
2021-06-03	EcoPlot	511.839
2021-06-03	EcoPlot	616.238
2021-06-03	EcoPlot	742.827
2021-06-03	EcoPlot	627.788
2021-06-04	EcoPlot	609.028
2021-06-04	EcoPlot	552.304
2021-06-05	EcoPlot	748.514
2021-06-05	EcoPlot	688.181
2021-06-06	EcoPlot	961.923
2021-06-06	EcoPlot	956.93
2021-06-06	EcoPlot	1010.41
2021-06-07	EcoPlot	1485.84
2021-06-07	EcoPlot	1587.5
2021-06-21	EcoPlot	1081.19
2021-06-21	EcoPlot	1082.72
2021-06-22	EcoPlot	970.597
2021-06-22	EcoPlot	1168.4
2021-06-22	EcoPlot	974.048
2021-06-23	EcoPlot	910.268
2021-06-23	EcoPlot	955.709
2021-06-23	EcoPlot	981.781
2021-06-23	EcoPlot	960.68
2021-06-24	EcoPlot	1149.09
2021-06-24	EcoPlot	1295.06
2021-06-24	EcoPlot	1291.82
2021-06-24	EcoPlot	1208.76
2021-06-24	EcoPlot	1029.41
2021-06-28	EcoPlot	1922.06
2021-06-29	EcoPlot	1347.58
2021-06-30	EcoPlot	1248.58
2021-06-30	EcoPlot	1113.88
2021-07-01	EcoPlot	2040.51
2021-07-05	EcoPlot	1903.42
2021-07-05	EcoPlot	1728.39
2021-07-05	EcoPlot	1385.95
2021-07-05	EcoPlot	1491.74
2021-07-05	EcoPlot	1695.49
2021-07-05	EcoPlot	1844.27
2021-07-06	EcoPlot	2081.39
2021-07-06	EcoPlot	1814.64
2021-07-06	EcoPlot	1968.48
2021-07-06	EcoPlot	2003.9
2021-07-07	EcoPlot	2003.24
2021-07-07	EcoPlot	2031.1
2021-07-07	EcoPlot	1625.29
2021-07-16	EcoPlot	1441.09
2021-07-16	EcoPlot	1491.73
2021-07-16	EcoPlot	1649.96
2021-07-16	EcoPlot	1597.57
2021-07-19	EcoPlot	1437.6
2021-07-19	EcoPlot	1367.33
2021-07-21	EcoPlot	1721.56
2021-07-21	EcoPlot	1597.38
2021-07-21	EcoPlot	1665.97
2021-07-21	EcoPlot	1651.71
2021-07-22	EcoPlot	1229.91
2021-07-25	EcoPlot	1543.76
2021-07-25	EcoPlot	1448.98
2021-07-25	EcoPlot	1437.02
2021-07-25	EcoPlot	1494.91
2021-07-28	EcoPlot	1712.56
2021-07-28	EcoPlot	1706.17
2021-07-28	EcoPlot	1730.7
2021-07-29	EcoPlot	1597.18
2021-07-29	EcoPlot	1666.23
2021-07-29	EcoPlot	1819.64
2021-07-30	EcoPlot	1707.81
2021-07-30	EcoPlot	1435.46
2021-08-02	EcoPlot	1688.95
2021-08-02	EcoPlot	1947.63
2021-08-05	EcoPlot	1651.88
2021-08-05	EcoPlot	1763.19
2021-08-05	EcoPlot	1769.17
2021-08-05	EcoPlot	1796.3
2021-08-06	EcoPlot	1622.19
2021-08-26	EcoPlot	1675.15
2021-06-02	EcoPlot	1675.15
2021-08-26	EcoPlot	1790.81
2021-08-26	EcoPlot	1939.31
2021-08-26	EcoPlot	2079.88
2021-08-27	EcoPlot	1767.67
2021-08-27	EcoPlot	1615.45
2021-08-27	EcoPlot	1548.59
2021-08-27	EcoPlot	1288.18
2021-05-16	EcoPlot	740.531
2021-05-16	EcoPlot	880.253
2021-06-24	EcoPlot	880.253
2021-05-27	EcoPlot	880.253
2021-07-08	EcoPlot	880.253
2021-06-03	EcoPlot	880.253
2021-05-16	EcoPlot	876.3
2021-06-24	EcoPlot	876.3
2021-05-27	EcoPlot	876.3
2021-07-07	EcoPlot	876.3
2021-06-03	EcoPlot	876.3
2021-05-16	EcoPlot	772.327
2021-05-16	EcoPlot	783.307
2021-05-16	EcoPlot	751.04
2021-05-19	EcoPlot	912.58
2021-06-12	EcoPlot	912.58
2021-05-19	EcoPlot	916.991
2021-05-19	EcoPlot	994.89
2021-06-14	EcoPlot	994.89
2021-04-27	EcoPlot	994.89
2021-05-20	EcoPlot	1165.32
2021-06-01	EcoPlot	1165.32
2021-05-20	EcoPlot	1130.88
2021-05-22	EcoPlot	840.792
2021-05-22	EcoPlot	818.508
2021-06-14	EcoPlot	818.508
2021-05-22	EcoPlot	543.685
2021-05-22	EcoPlot	586.165
2021-05-31	EcoPlot	1525.65
2021-05-31	EcoPlot	1387.23
2021-05-31	EcoPlot	1442.25
2021-06-01	EcoPlot	1357.8
2021-06-01	EcoPlot	1499.77
2021-06-01	EcoPlot	1375.01
2021-06-01	EcoPlot	1202.87
2021-06-02	EcoPlot	1671.13
2021-06-02	EcoPlot	1536.38
2021-06-02	EcoPlot	1369.27
2021-06-03	EcoPlot	1118.95
2021-06-04	EcoPlot	1409.17
2021-06-04	EcoPlot	1251.47
2021-07-10	EcoPlot	1183.79
2021-07-10	EcoPlot	986.753
2021-07-11	EcoPlot	1025.86
2021-06-02	EcoPlot	1025.86
2021-07-12	EcoPlot	1120.54
2021-07-22	EcoPlot	1120.54
2021-07-12	EcoPlot	1264.48
2021-07-13	EcoPlot	1361.13
2021-07-13	EcoPlot	1350.14
2021-07-13	EcoPlot	1282.15
2021-07-13	EcoPlot	1144.25
2021-07-13	EcoPlot	1331.56
2021-07-14	EcoPlot	1316.96
2021-07-18	EcoPlot	1368.29
2021-07-19	EcoPlot	1361.72
2021-07-19	EcoPlot	1180.31
2021-07-20	EcoPlot	1527.79
2021-08-01	EcoPlot	2117.59
2021-08-01	EcoPlot	2062.59
2021-08-02	EcoPlot	1300.85
2021-08-03	EcoPlot	2009.85
2021-08-04	EcoPlot	1525.56
2021-08-04	EcoPlot	1532.78
2021-08-10	EcoPlot	2119.17
2021-08-10	EcoPlot	2127.91
2021-08-10	EcoPlot	2052.34
2021-08-15	EcoPlot	2138.47
2021-08-15	EcoPlot	2183.51
2021-08-15	EcoPlot	2216.25
2021-08-15	EcoPlot	2111.89
2021-08-18	EcoPlot	2259.29
2021-08-18	EcoPlot	2313.56
2021-08-18	EcoPlot	2398.31
2021-08-18	EcoPlot	2392.89
2021-08-22	EcoPlot	2173.32
2021-08-22	EcoPlot	2338.5
2021-08-14	EcoPlot	2338.5
2021-08-22	EcoPlot	2233.5
2021-08-22	EcoPlot	2310.02
2021-08-24	EcoPlot	1913.84
2021-08-14	EcoPlot	2082.4
2021-08-29	EcoPlot	2191.49
2021-08-29	EcoPlot	2326.33
2021-08-30	EcoPlot	1724.27
2021-08-31	EcoPlot	2141.66
2021-08-12	EcoPlot	2141.66
2021-08-31	EcoPlot	2105.47
2021-09-01	EcoPlot	1973.49
2021-08-17	EcoPlot	2032.66
2021-06-05	EcoPlot	507.474
2021-06-05	EcoPlot	544.591
2021-06-06	EcoPlot	1457.08
2021-06-06	EcoPlot	1248.49
2021-06-06	EcoPlot	909.652
2021-06-06	EcoPlot	727.571
2021-06-07	EcoPlot	829.596
2021-06-07	EcoPlot	878.996
2021-06-07	EcoPlot	945.579
2021-06-08	EcoPlot	848.589
2021-06-08	EcoPlot	995.259
2021-06-08	EcoPlot	751.638
2021-06-11	EcoPlot	1127.51
2021-06-11	EcoPlot	1124.98
2021-06-11	EcoPlot	1126.26
2021-06-12	EcoPlot	779.428
2021-06-20	EcoPlot	779.428
2021-05-20	EcoPlot	779.428
2021-06-12	EcoPlot	983.758
2021-06-12	EcoPlot	826.419
2021-06-20	EcoPlot	826.419
2021-06-13	EcoPlot	1003.53
2021-06-13	EcoPlot	993.716
2021-07-23	EcoPlot	993.716
2021-06-13	EcoPlot	1349.87
2021-06-14	EcoPlot	1419.98
2021-06-14	EcoPlot	1276.1
2021-06-14	EcoPlot	1277.83
2021-06-14	EcoPlot	1263.46
2021-06-19	EcoPlot	1261
2021-06-19	EcoPlot	1433.72
2021-06-20	EcoPlot	1364.1
2021-06-20	EcoPlot	1425.78
2021-06-20	EcoPlot	1376.2
2021-06-20	EcoPlot	1358.13
2021-06-20	EcoPlot	1040.04
2021-06-26	EcoPlot	1359.78
2021-06-28	EcoPlot	1365.44
2021-06-30	EcoPlot	1320.35
2021-07-02	EcoPlot	2267.94
2021-07-02	EcoPlot	2221.44
2021-07-02	EcoPlot	2320.83
2021-07-02	EcoPlot	1846.8
2021-07-03	EcoPlot	1744.6
2021-07-03	EcoPlot	1441.76
2021-07-03	EcoPlot	1760.55
2021-07-11	EcoPlot	1416.22
2021-07-12	EcoPlot	1598.96
2021-07-17	EcoPlot	2008.53
2021-07-17	EcoPlot	2058.28
2021-07-17	EcoPlot	1810.58
2021-07-23	EcoPlot	1919.31
2021-07-26	EcoPlot	1992.47
2021-08-16	EcoPlot	1400.81
2021-08-28	EcoPlot	2258.43
2021-06-08	EcoPlot	780.263
2021-05-31	EcoPlot	780.263
2021-06-10	EcoPlot	780.263
2021-06-08	EcoPlot	923.57
2021-05-31	EcoPlot	923.57
2021-06-23	EcoPlot	964.425
2021-06-25	EcoPlot	1145.19
2021-05-28	EcoPlot	1145.19
2021-06-24	EcoPlot	760.195
2021-05-29	EcoPlot	760.195
2021-06-25	EcoPlot	901.155
2021-05-28	EcoPlot	901.155
2021-06-13	EcoPlot	1211.02
2021-06-10	EcoPlot	1211.02
2021-06-14	EcoPlot	1202.84
2021-06-11	EcoPlot	1202.84
2021-06-07	EcoPlot	1162.93
2021-06-05	EcoPlot	809.768
2021-05-30	EcoPlot	809.768
2021-05-13	EcoPlot	670.285
2021-05-22	EcoPlot	670.285
2021-05-14	EcoPlot	644.531
2021-06-17	EcoPlot	1026.68
2021-06-17	EcoPlot	872.262
2021-06-18	EcoPlot	1038.11
2021-08-05	EcoPlot	610.164
2021-06-02	EcoPlot	610.164
2021-05-23	EcoPlot	610.164
2021-06-05	EcoPlot	673.759
2021-06-06	EcoPlot	681.915
2021-06-08	EcoPlot	563.57
2021-07-10	EcoPlot	1578.04
2021-06-26	EcoPlot	1578.04
2021-07-27	EcoPlot	1321.61
2021-07-28	EcoPlot	1319.06
2021-07-28	EcoPlot	1399.96
2021-06-10	EcoPlot	355.749
2021-06-28	EcoPlot	1664.23
2021-06-28	EcoPlot	1497.37
2021-06-29	EcoPlot	1394.44
2021-06-29	EcoPlot	1408.78
2021-06-29	EcoPlot	1380.44
2021-07-05	EcoPlot	1260.32
2021-07-06	EcoPlot	1237.17
2021-07-06	EcoPlot	1343.22
2021-07-07	EcoPlot	1332.82
2021-07-07	EcoPlot	1565.68
2021-07-01	EcoPlot	1133.37
2021-07-20	EcoPlot	1411.2
2021-07-20	EcoPlot	1459.52
2021-07-20	EcoPlot	1452.88
2021-07-19	EcoPlot	1399.15
2021-07-19	EcoPlot	1368.84
2021-07-19	EcoPlot	1266.48
2021-07-24	EcoPlot	1752.15
2021-07-13	EcoPlot	1423.5
2021-07-17	EcoPlot	1463.74
2021-07-15	EcoPlot	1488.39
2021-08-08	EcoPlot
2021-06-25	EcoPlot	919.979
2021-09-02	EcoPlot	1476.8
2021-09-29	EcoPlot	1529.3
2021-10-13	EcoPlot	1525.64
2021-10-13	EcoPlot	1520.85
2021-07-19	EcoPlot	1275.75
2021-07-20	EcoPlot	1241.08
2021-06-22	EcoPlot	1391.21
2021-06-22	EcoPlot	1390.99
2021-06-22	EcoPlot	1390.46
2021-06-30	EcoPlot	1478.55
2021-06-30	EcoPlot	1478.19
2021-06-30	EcoPlot	1477.65
2021-07-12	EcoPlot	1657.92
2021-07-12	EcoPlot	1658.19
2021-07-14	EcoPlot	1512.39
2021-07-14	EcoPlot	1512.48
2021-07-14	EcoPlot	1511.83
2021-07-14	EcoPlot	1511.75
2021-07-19	EcoPlot	1594.26
2021-08-05	EcoPlot	1594.26
2021-07-19	EcoPlot	1595.78
2021-08-05	EcoPlot	1595.78
2021-07-19	EcoPlot	1592.75
2021-08-05	EcoPlot	1592.75
2021-07-20	EcoPlot	1382.71
2021-07-20	EcoPlot	1382.32
2021-07-20	EcoPlot	1382.36
2021-07-20	EcoPlot	1382.24
2021-07-20	EcoPlot	1382.32
2021-07-31	EcoPlot	1542.38
2021-07-31	EcoPlot	1542.07
2021-07-31	EcoPlot	1541.87
2021-07-31	EcoPlot	1541.07
2021-08-02	EcoPlot	1500.89
2021-08-02	EcoPlot	1499.88
2021-08-02	EcoPlot	1499.03
2021-08-02	EcoPlot	1494.78
2021-08-02	EcoPlot	1493.56
2021-08-07	EcoPlot	1638.87
2021-08-07	EcoPlot	1641.04
2021-08-07	EcoPlot	1640.2
2021-08-07	EcoPlot	1642.87
2021-09-10	EcoPlot	1231.88
2021-08-10	EcoPlot	1233.4
2021-08-10	EcoPlot	1235.94
2021-08-10	EcoPlot	1237.52
2021-08-10	EcoPlot	1234.23
2021-08-10	EcoPlot	1241.02
2021-08-21	EcoPlot	1475.21
2021-08-21	EcoPlot	1475.21
2021-08-21	EcoPlot	1475.05
2021-08-21	EcoPlot	1474.94
2021-08-21	EcoPlot	1475.43
2021-08-21	EcoPlot	1474.86
2021-09-03	EcoPlot	1670.79
2021-09-03	EcoPlot	1670.73
2021-09-03	EcoPlot	1670.68
2021-09-15	EcoPlot	1682.76
2021-09-15	EcoPlot	1682.55
2021-09-15	EcoPlot	1682.36
2021-09-27	EcoPlot	1474.52
2021-09-27	EcoPlot	1479.39
2021-09-28	EcoPlot	1548.15
2021-09-28	EcoPlot	1547.55
2021-09-28	EcoPlot	1545.98
2021-10-03	EcoPlot	1548.19
2021-10-06	EcoPlot	1422.2
2021-10-06	EcoPlot	1434.64
2021-10-10	EcoPlot	1425.88
2021-10-10	EcoPlot	1432.16
2021-10-10	EcoPlot	1430.4
2021-10-10	EcoPlot	1430.24
2021-09-12	EcoPlot	1334.94
2021-10-19	EcoPlot	1329.15
2021-10-17	EcoPlot	1702.99
2021-10-17	EcoPlot	1703.99
2021-10-17	EcoPlot	1704.93
2021-10-17	EcoPlot	1711.95
2021-10-17	EcoPlot	1707.82
2021-08-13	EcoPlot	2352.91
2021-08-16	EcoPlot	2352.91
2021-08-13	EcoPlot	2339.81
2021-08-16	EcoPlot	2339.81
2021-08-14	EcoPlot	2265.83
2021-08-16	EcoPlot	2265.83
2021-08-15	EcoPlot	2586.26
2021-08-15	EcoPlot	2475.19
2021-08-15	EcoPlot	2460.93
2021-08-16	EcoPlot	2336.37
2021-08-16	EcoPlot	2336.37
2021-08-16	EcoPlot	2351.1
2021-08-16	EcoPlot	2320.28
2021-08-17	EcoPlot	2559.41
2021-08-18	EcoPlot	2508.46
2021-08-19	EcoPlot	2116.53
2021-09-09	EcoPlot	2510.7
2021-08-26	EcoPlot	2280.87
2021-08-26	EcoPlot	2472.6
2021-08-26	EcoPlot	2267.44
2021-08-27	EcoPlot	2034.75
2021-08-27	EcoPlot	2003.13
2021-08-27	EcoPlot	2264.03
2021-08-27	EcoPlot	2248.29
2021-08-27	EcoPlot	2237.15
2021-08-27	EcoPlot	2146.9
2021-08-28	EcoPlot	1926.44
2021-08-28	EcoPlot	2071.83
2021-08-28	EcoPlot	2204.12
2021-08-28	EcoPlot	2298.67
2021-08-28	EcoPlot	2428.42
2021-07-23	EcoPlot	2486.19
2021-07-24	EcoPlot	1905.72
2021-07-27	EcoPlot	2575.48
2021-07-27	EcoPlot	2530.19
2021-07-27	EcoPlot	2581.94
2021-07-28	EcoPlot	2378.9
2021-07-28	EcoPlot	2710.83
2021-08-04	EcoPlot	2004.21
2021-08-04	EcoPlot	2105.3
2021-08-04	EcoPlot	2312.84
2021-08-04	EcoPlot	2425.09
2021-08-04	EcoPlot	2482.9
2021-08-05	EcoPlot	2408.69
2021-08-05	EcoPlot	2414.63
2021-08-05	EcoPlot	2477.81
2021-08-05	EcoPlot	2508.74
2021-08-18	EcoPlot	2241.94
2021-08-19	EcoPlot	2538.07
2021-08-19	EcoPlot	2561.34
2021-07-29	EcoPlot	2053.14
2021-07-29	EcoPlot	2201.14
2021-07-29	EcoPlot	2269.98
2021-07-29	EcoPlot	2254.76
2021-08-04	EcoPlot	2164.84
2021-08-08	EcoPlot	2164.84
2021-08-05	EcoPlot	2057.62
2021-08-05	EcoPlot	2421.91
2021-08-05	EcoPlot	2682.34
2021-08-05	EcoPlot	2635.07
2021-08-05	EcoPlot	2684.86
2021-08-10	EcoPlot	2235.3
2021-08-11	EcoPlot	2396.32
2021-08-11	EcoPlot	2515.3
2021-08-11	EcoPlot	2167.09
2021-09-10	EcoPlot	2273.85
2021-07-18	EcoPlot	2319.29
2021-07-18	EcoPlot	2271.46
2021-07-18	EcoPlot	2224.29
2021-07-13	EcoPlot	1701.06
2021-07-14	EcoPlot	2700.32
2021-07-15	EcoPlot	2317.2
2021-07-15	EcoPlot	2402.32
2021-07-15	EcoPlot	2366.1
2021-07-16	EcoPlot	2224.98
2021-07-21	EcoPlot	2171.22
2021-07-21	EcoPlot	2270.2
2021-07-21	EcoPlot	2278.38
2021-07-21	EcoPlot	2407.32
2021-07-21	EcoPlot	2230.2
2021-07-22	EcoPlot	2396.8
2021-07-23	EcoPlot	1969.51
2021-07-28	EcoPlot	2856.84
2021-07-28	EcoPlot	2904.94
2021-07-28	EcoPlot	2671.25
2021-07-29	EcoPlot	2289.18
2021-07-07	EcoPlot	2481.95
2021-07-08	EcoPlot	2851.56
2021-07-09	EcoPlot	2531.22
2021-07-29	EcoPlot	1645.57
2021-08-04	EcoPlot	2166.29
2021-08-05	EcoPlot	2573.3
2021-08-05	EcoPlot	2574.89
2021-08-06	EcoPlot	2484.14
2021-08-06	EcoPlot	2585.53
2021-08-12	EcoPlot	2050.41
2021-08-13	EcoPlot	2002.33
2021-08-14	EcoPlot	1907.86
2021-08-15	EcoPlot	2067.86
2021-08-15	EcoPlot	1972.85
2021-08-17	EcoPlot	2160.75
2021-07-13	EcoPlot	1970.79
2021-07-14	EcoPlot	2067.77
2021-07-14	EcoPlot	2322.34
2021-07-14	EcoPlot	2269.69
2021-07-14	EcoPlot	2148.8
2021-07-15	EcoPlot	2098.5
2021-07-15	EcoPlot	2223
2021-07-15	EcoPlot	2059.55
2021-07-21	EcoPlot	2304.08
2021-07-21	EcoPlot	2287.55
2021-07-21	EcoPlot	2460.64
2021-07-21	EcoPlot	2507.7
2021-07-22	EcoPlot	2333.11
2021-07-22	EcoPlot	1422.19
2021-08-11	EcoPlot	2046.1
2021-08-12	EcoPlot	2134.17
2021-08-17	EcoPlot	2130.59
2021-08-17	EcoPlot	2084.36
2021-08-18	EcoPlot	2257.49
2021-08-18	EcoPlot	2245.01
2021-08-18	EcoPlot	2205.96
2021-08-18	EcoPlot	2247.95
2021-08-18	EcoPlot	2345.59
2021-08-18	EcoPlot	2387.93
2021-08-19	EcoPlot	2276.36
2021-08-19	EcoPlot	2351.51
2021-08-25	EcoPlot	2622.4
2021-08-25	EcoPlot	2373.57
2021-08-26	EcoPlot	2365.93
2021-08-26	EcoPlot	2394.83
2021-08-28	EcoPlot	2191.06
2021-08-29	EcoPlot	1905.28
2021-08-29	EcoPlot	2095.65
2021-08-30	EcoPlot	2263.09
2021-08-30	EcoPlot	2223.06
2021-08-30	EcoPlot	2137.36
2021-08-31	EcoPlot	2490.81
2021-08-31	EcoPlot	2514.92
2021-08-31	EcoPlot	2044.36
2021-08-06	EcoPlot	2410.64
2021-08-07	EcoPlot	2474.05
2021-08-07	EcoPlot	2414.9
2021-08-07	EcoPlot	2373.26
2021-08-04	EcoPlot	2880.28
2021-08-04	EcoPlot	2633.33
2021-08-04	EcoPlot	2458.89
2021-08-05	EcoPlot	2471.86
2021-08-05	EcoPlot	2734.41
2021-08-05	EcoPlot	2735.12
2021-08-06	EcoPlot	2364.72
2021-08-13	EcoPlot	2679.29
2021-08-13	EcoPlot	2845.32
2021-08-08	EcoPlot	2693.42
2021-07-24	EcoPlot	2023.93
2021-07-11	EcoPlot	2487.65
2021-07-11	EcoPlot	2566.16
2021-07-11	EcoPlot	2570.9
2021-08-06	EcoPlot	2414.63
2021-08-07	EcoPlot	2425.09
2021-08-02	EcoPlot	2711.98
2021-08-18	EcoPlot	2899.67
2021-07-31	EcoPlot	2542.22
2021-08-04	EcoPlot	2364.2
2021-08-05	EcoPlot	2145.17
2021-08-10	EcoPlot	2463.14
2021-09-02	EcoPlot	2567.17
2021-08-12	EcoPlot	2549.72
2021-08-21	EcoPlot	2620.53
2021-08-03	EcoPlot	2823.44
2021-08-07	EcoPlot	1829.69
2021-08-25	EcoPlot	2437.59
2021-09-04	EcoPlot	2469.75
2021-08-21	EcoPlot	2041.81
2021-08-21	EcoPlot	2041.81
2021-08-09	EcoPlot	2250.14
2021-08-10	EcoPlot	2466.69
2021-08-10	EcoPlot	2358.07
2021-08-10	EcoPlot	2347.93
2021-08-11	EcoPlot	2169.95
2021-08-12	EcoPlot	2250.97
2021-08-13	EcoPlot	1801.72
2021-08-13	EcoPlot	1944.22
2021-08-14	EcoPlot	1978.93
2021-08-14	EcoPlot	2343.58
2021-08-19	EcoPlot	2095.26
2021-08-20	EcoPlot	2379.37
2021-08-30	EcoPlot	2242.07
2021-08-03	EcoPlot	2146.74
2021-08-03	EcoPlot	2114.82
2021-09-01	EcoPlot	2177.83
2021-09-01	EcoPlot	2057.51
2021-09-02	EcoPlot	2481.99
2021-08-21	EcoPlot	2221.48
2021-06-14	EcoPlot	628.208
2021-06-15	EcoPlot	662.903
2021-06-16	EcoPlot	917.931
2021-05-14	EcoPlot	917.931
2021-06-16	EcoPlot	614.309
2021-05-16	EcoPlot	614.309
2021-06-16	EcoPlot	370.731
2021-05-18	EcoPlot	370.731
2021-06-17	EcoPlot	1099.14
2021-06-17	EcoPlot	1016.95
2021-06-22	EcoPlot	1234.32
2021-06-22	EcoPlot	1393.74
2021-06-23	EcoPlot	1457.36
2021-06-23	EcoPlot	1574.42
2021-06-23	EcoPlot	1730.35
2021-06-24	EcoPlot	1551.28
2021-06-24	EcoPlot	1562.81
2021-06-24	EcoPlot	1506.62
2021-06-24	EcoPlot	1354.9
2021-06-24	EcoPlot	1360.44
2021-06-24	EcoPlot	1368.14
2021-06-25	EcoPlot	1422.95
2021-06-25	EcoPlot	1404.19
2021-06-25	EcoPlot	1392.43
2021-06-28	EcoPlot	1356.3
2021-06-29	EcoPlot	1217.24
2021-07-08	EcoPlot	1217.24
2021-06-30	EcoPlot	1294.86
2021-06-30	EcoPlot	1158.25
2021-06-30	EcoPlot	1211.31
2021-06-30	EcoPlot	1204.09
2021-06-30	EcoPlot	1188.94
2021-07-01	EcoPlot	1207.96
2021-07-01	EcoPlot	1398.99
2021-07-01	EcoPlot	1457.82
2021-07-01	EcoPlot	1218.93
2021-07-08	EcoPlot	1666.87
2021-07-08	EcoPlot	1260.73
2021-07-08	EcoPlot	1276.61
2021-07-01	EcoPlot	1141.48
2021-07-09	EcoPlot	1122.91
2021-07-09	EcoPlot	1125.68
2021-07-09	EcoPlot	1125.68
2021-05-18	EcoPlot	1474.59
2021-05-18	EcoPlot	1487.17
2021-05-18	EcoPlot	1517.75
2021-06-18	EcoPlot	1517.75
2021-06-24	EcoPlot	1517.75
2021-05-18	EcoPlot	1536.74
2021-05-19	EcoPlot	1390.64
2021-05-19	EcoPlot	1624
2021-06-02	EcoPlot	1596.99
2021-06-02	EcoPlot	1594.87
2021-06-02	EcoPlot	1587.39
2021-06-02	EcoPlot	1338.03
2021-06-02	EcoPlot	1305.64
2021-06-03	EcoPlot	1395.41
2021-06-03	EcoPlot	1386.66
2021-06-03	EcoPlot	1422.77
2021-06-08	EcoPlot	1539.96
2021-07-02	EcoPlot	1539.96
2021-06-09	EcoPlot	1591.35
2021-06-09	EcoPlot	1711.63
2021-06-09	EcoPlot	1780.84
2021-07-25	EcoPlot	1780.84
2021-06-09	EcoPlot	1805.49
2021-06-10	EcoPlot	1500.27
2021-07-12	EcoPlot	1500.27
2021-06-10	EcoPlot	1555.89
2021-07-03	EcoPlot	1555.89
2021-06-10	EcoPlot	1610.63
2021-07-03	EcoPlot	1610.63
2021-06-21	EcoPlot	1529.21
2021-06-21	EcoPlot	1649.32
2021-06-21	EcoPlot	1669.4
2021-06-22	EcoPlot	1259.37
2021-06-22	EcoPlot	1714.57
2021-06-23	EcoPlot	1339.04
2021-06-23	EcoPlot	1379.74
2021-06-23	EcoPlot	1368.51
2021-06-23	EcoPlot	1488.35
2021-06-28	EcoPlot	1230.59
2021-06-30	EcoPlot	1705.08
2021-06-30	EcoPlot	1707.36
2021-05-17	EcoPlot	1751.46
2021-05-17	EcoPlot	1669.82
2021-05-17	EcoPlot	1627.43
2021-06-02	EcoPlot	1534.03
2021-06-02	EcoPlot	1483.74
2021-06-07	EcoPlot	1305.5
2021-06-09	EcoPlot	1556.77
2021-06-09	EcoPlot	1619.01
2021-06-09	EcoPlot	1617.13
2021-07-08	EcoPlot	1448.78
2021-07-08	EcoPlot	1524.23
2021-07-09	EcoPlot	1327
2021-07-09	EcoPlot	1297.44
2021-07-09	EcoPlot	1421.32
2021-07-10	EcoPlot	1284.67
2021-07-10	EcoPlot	1247.47
2021-07-10	EcoPlot	1261.98
2021-07-11	EcoPlot	1409.03
2021-07-11	EcoPlot	1402.2
2021-07-11	EcoPlot	1517.69
2021-05-20	EcoPlot	1221.99
2021-05-20	EcoPlot	1283.64
2021-05-21	EcoPlot	1305.18
2021-05-21	EcoPlot	1226.96
2021-05-21	EcoPlot	1227.62
2021-05-21	EcoPlot	1251.94
2021-06-25	EcoPlot	1623.2
2021-06-26	EcoPlot	1479.08
2021-07-03	EcoPlot	1479.08
2021-06-26	EcoPlot	1717.8
2021-06-27	EcoPlot	1564.22
2021-06-25	EcoPlot	1434.06
2021-06-28	EcoPlot	1452.57
2021-06-24	EcoPlot	1584.75
2021-07-11	EcoPlot	1543.07
2021-06-30	EcoPlot	1734.26
2021-06-30	EcoPlot	2090.1
2021-06-30	EcoPlot	1925.13
2021-06-30	EcoPlot	1816.42
2021-07-01	EcoPlot	1486.71
2021-07-01	EcoPlot	1964.97
2021-07-01	EcoPlot	1951.11
2021-07-01	EcoPlot	1479.37
2021-07-02	EcoPlot	1363.22
2021-07-02	EcoPlot	1354.45
2021-07-06	EcoPlot	1477.63
2021-07-07	EcoPlot	1540.69
2021-07-02	EcoPlot	1540.69
2021-07-07	EcoPlot	1541.2
2021-07-07	EcoPlot	1564.78
2021-07-07	EcoPlot	1564.13
2021-07-07	EcoPlot	1382.85
2021-07-06	EcoPlot	1382.85
2021-07-08	EcoPlot	1422.64
2021-07-08	EcoPlot	1428.43
2021-07-09	EcoPlot	1587.56
2021-07-09	EcoPlot	1423.14
2021-07-22	EcoPlot	1283.32
2021-07-22	EcoPlot	1282.57
2021-07-22	EcoPlot	1274.66
2021-06-05	EcoPlot	1059.11
2021-06-05	EcoPlot	1383.35
2021-06-05	EcoPlot	1127.86
2021-06-06	EcoPlot	1182.86
2021-06-06	EcoPlot	1285.39
2021-06-06	EcoPlot	908.373
2021-06-07	EcoPlot	1177.7
2021-06-07	EcoPlot	1327.56
2021-06-19	EcoPlot	1474.94
2021-06-19	EcoPlot	1134.67
2021-06-20	EcoPlot	1186.14
2021-06-20	EcoPlot	960.454
2021-06-20	EcoPlot	961.94
2021-06-21	EcoPlot	960.504
2021-06-21	EcoPlot	919.674
2021-06-21	EcoPlot	1013.77
2021-06-21	EcoPlot	1031.27
2021-06-21	EcoPlot	993.194
2021-06-21	EcoPlot	795.47
2021-06-22	EcoPlot	706.2
2021-06-22	EcoPlot	613.03
2021-05-31	EcoPlot	1406.38
2021-07-09	EcoPlot	1382.38
2021-07-10	EcoPlot	1943.61
2021-07-10	EcoPlot	1626.06
2021-07-10	EcoPlot	1616.99
2021-07-11	EcoPlot	1530.71
2021-07-11	EcoPlot	1646.46
2021-07-11	EcoPlot	1649.46
2021-07-11	EcoPlot	1470.5
2021-07-11	EcoPlot	1649.56
2021-07-11	EcoPlot	1654.98
2021-07-12	EcoPlot	1745.27
2021-07-12	EcoPlot	1704.27
2021-07-12	EcoPlot	1912.47
2021-07-19	EcoPlot	1725.21
2021-07-19	EcoPlot	1701.79
2021-06-18	EcoPlot	1023.64
2021-06-18	EcoPlot	1444.16
2021-06-19	EcoPlot	1206.36
2021-06-19	EcoPlot	1230.74
2021-06-20	EcoPlot	1028.13
2021-06-20	EcoPlot	1309.26
2021-06-20	EcoPlot	1229.09
2021-06-21	EcoPlot	1428.06
2021-06-21	EcoPlot	1695.81
2021-06-25	EcoPlot	1818.91
2021-06-25	EcoPlot	1625.34
2021-06-25	EcoPlot	1473.37
2021-06-26	EcoPlot	1852.35
2021-06-26	EcoPlot	1818.42
2021-06-26	EcoPlot	1817.1
2021-06-27	EcoPlot	1852.35
2021-06-27	EcoPlot	1994.87
2021-06-27	EcoPlot	1962.19
2021-06-03	EcoPlot	1048.66
2021-06-03	EcoPlot	1040.51
2021-06-05	EcoPlot	1668.59
2021-06-12	EcoPlot	1224.13
2021-06-12	EcoPlot	1226.8
2021-06-12	EcoPlot	1220.23
2021-06-13	EcoPlot	1208.45
2021-06-19	EcoPlot	1271.88
2021-06-26	EcoPlot	1298.17
2021-06-26	EcoPlot	1407.16
2021-06-26	EcoPlot	1576.56
2021-06-26	EcoPlot	1377.21
2021-06-27	EcoPlot	1600.44
2021-06-27	EcoPlot	1618.59
2021-06-27	EcoPlot	1544.33
2021-06-27	EcoPlot	1486.84
2021-06-30	EcoPlot	1495.94
2021-07-01	EcoPlot	1325.55
2021-07-01	EcoPlot	1345.58
2021-07-30	EcoPlot	2140.65
2021-06-13	EcoPlot	1704.64
2021-06-15	EcoPlot	1782.32
2021-06-18	EcoPlot	1527.85
2021-06-18	EcoPlot	1525.88
2021-07-10	EcoPlot	1525.88
2021-06-09	EcoPlot	1512.48
2021-06-16	EcoPlot	1512.48
2021-07-09	EcoPlot	1512.48
2021-06-18	EcoPlot	1512.69
2021-07-10	EcoPlot	1512.69
2021-06-09	EcoPlot	1591.46
2021-06-19	EcoPlot	1591.46
2021-06-25	EcoPlot	1591.46
2021-06-09	EcoPlot	1591.46
2021-06-19	EcoPlot	1591.46
2021-06-25	EcoPlot	1591.46
2021-07-10	EcoPlot	2022.94
2021-06-18	EcoPlot	1525.56
2021-07-10	EcoPlot	1525.56
2021-06-17	EcoPlot	1518.76
2021-06-19	EcoPlot	1592.06
2021-06-25	EcoPlot	1592.06
2021-08-06	EcoPlot	1442.2
2021-08-06	EcoPlot	1442.2
2021-07-06	EcoPlot	2288.09
2021-07-06	EcoPlot	2324.33
2021-07-07	EcoPlot	2497.16
2021-07-07	EcoPlot	2368.63
2021-08-02	EcoPlot	2468.24
2021-08-03	EcoPlot	2445.99
2021-08-03	EcoPlot	2471.32
2021-08-03	EcoPlot	2358.95
2021-08-14	EcoPlot	2407.24
2021-08-04	EcoPlot	2407.24
2021-08-05	EcoPlot	2226.32
2021-08-15	EcoPlot	2222.97
2021-08-15	EcoPlot	2030.06
2021-08-05	EcoPlot	2030.06
2021-08-15	EcoPlot	2178.12
2021-08-05	EcoPlot	2178.12
2021-08-06	EcoPlot	2360.58
2021-08-14	EcoPlot	2477.52
2021-08-04	EcoPlot	2477.52
2021-08-14	EcoPlot	2396.69
2021-08-04	EcoPlot	2396.69
2021-08-11	EcoPlot	2454.4
2021-08-15	EcoPlot	2238.82
2021-08-03	EcoPlot	2238.82
2021-08-15	EcoPlot	2190.19
2021-08-03	EcoPlot	2190.19
2021-07-06	EcoPlot	2187.99
2021-07-06	EcoPlot	2221.89
2021-07-06	EcoPlot	2040.57
2021-07-06	EcoPlot	1979.6
2021-07-06	EcoPlot	1922.65
2021-07-07	EcoPlot	2108.41
2021-07-07	EcoPlot	1887.69
2021-07-08	EcoPlot	2047.29
2021-07-08	EcoPlot	2126.09
2021-07-08	EcoPlot	2082.53
2021-07-11	EcoPlot	2276.74
2021-07-11	EcoPlot	2313.51
2021-07-11	EcoPlot	2467.51
2021-07-12	EcoPlot	2343.11
2021-07-12	EcoPlot	2220.84
2021-07-17	EcoPlot	2243.91
2021-07-18	EcoPlot	2218.46
2021-07-13	EcoPlot	2102.99
2021-07-18	EcoPlot	2138.07
2021-07-13	EcoPlot	2234.44
2021-07-18	EcoPlot	2137.31
2021-07-14	EcoPlot	2225.31
2021-07-14	EcoPlot	2251.94
2021-07-14	EcoPlot	2200.46
2021-07-14	EcoPlot	2206.08
2021-07-15	EcoPlot	2154.82
2021-08-26	EcoPlot	2234.94
2021-08-26	EcoPlot	2386.91
2021-07-19	EcoPlot	2407.22
2021-08-25	EcoPlot	2446.42
2021-07-20	EcoPlot	2592.89
2021-07-20	EcoPlot	2413.2
2021-07-21	EcoPlot	2334.58
2021-08-25	EcoPlot	2301.15
2021-07-21	EcoPlot	2258.23
2021-07-22	EcoPlot	2472.15
2021-07-23	EcoPlot	2287.87
2021-07-23	EcoPlot	2224.27
2021-08-26	EcoPlot	2248.34
2021-08-27	EcoPlot	2248.34
2021-07-23	EcoPlot	2319.74
2021-07-12	EcoPlot	2162.78
2021-07-12	EcoPlot	2187.39
2021-07-13	EcoPlot	2070.98
2021-07-13	EcoPlot	2245.93
2021-07-13	EcoPlot	2208.65
2021-07-13	EcoPlot	2167
2021-07-19	EcoPlot	2050.73
2021-07-19	EcoPlot	2125.33
2021-07-21	EcoPlot	1965.87
2021-07-21	EcoPlot	2285.45
2021-07-24	EcoPlot	2060.98
2021-07-24	EcoPlot	2049.4
2021-07-24	EcoPlot	2024.29
2021-07-26	EcoPlot	2725.83
2021-08-27	EcoPlot	2243.03
2021-08-28	EcoPlot	2243.03
2021-08-27	EcoPlot	2275
2021-08-28	EcoPlot	2275
2021-07-17	EcoPlot	1935.59
2021-08-26	EcoPlot	2478.16
2021-08-27	EcoPlot	2478.16
2021-08-01	EcoPlot	2467.58
2021-06-15	EcoPlot	646.532
2021-06-23	EcoPlot	1613.81
2021-06-24	EcoPlot	1544.12
2021-06-24	EcoPlot	1552.61
2021-08-06	EcoPlot	1341.5
2021-08-14	EcoPlot	1528.49
2021-08-17	EcoPlot	1434.86
2021-08-17	EcoPlot	1498.77
2021-06-04	EcoPlot	983.585
2021-06-08	EcoPlot	774.298
2021-06-06	EcoPlot	774.298
2021-06-01	EcoPlot	774.298
2021-06-09	EcoPlot	774.298
2021-06-01	EcoPlot	774.298
2021-06-08	EcoPlot	807.95
2021-05-22	EcoPlot	436.97
2021-07-09	EcoPlot	1405.87
2021-07-09	EcoPlot	1416.09
2021-07-10	EcoPlot	1133.86
2021-07-16	EcoPlot	1524.29
2021-07-24	EcoPlot	1408.55
2021-07-28	EcoPlot	1448.42
2021-07-29	EcoPlot	1347.47
2021-08-21	EcoPlot	1263.11
2021-10-27	EcoPlot	1400.98
2021-09-02	EcoPlot	1467.23
2021-10-01	EcoPlot	1510.68
2021-10-15	EcoPlot	1078.94
2021-10-16	EcoPlot	1741.66
2021-10-16	EcoPlot	1680.14
2021-10-16	EcoPlot	1708.31
2021-10-17	EcoPlot	1291.19
2021-10-17	EcoPlot	1309.62
2021-10-17	EcoPlot	1402.37
2021-07-21	EcoPlot	1538.05
2021-07-21	EcoPlot	1542.8
2021-07-22	EcoPlot	1746.62
2021-07-18	EcoPlot	1733.71
2021-07-22	EcoPlot	1733.71
2021-07-22	EcoPlot	1720.36
2021-07-16	EcoPlot	1701.8
2021-07-16	EcoPlot	1699.63
2021-07-16	EcoPlot	1396.55
2021-08-09	EcoPlot	1486.69
2021-08-18	EcoPlot	1695.61
2021-10-06	EcoPlot	1768.17
2021-08-22	EcoPlot	1768.17
2021-07-20	EcoPlot	1768.17
2021-08-26	EcoPlot	1768.17
2021-06-16	EcoPlot	1774.76
2021-07-17	EcoPlot	1465.08
2021-10-18	EcoPlot	1404.38
2021-07-23	EcoPlot	1219.53
2021-07-23	EcoPlot	1211.95
2021-06-22	EcoPlot	1511.58
2021-06-26	EcoPlot	1714.69
2021-07-06	EcoPlot	1711.64
2021-07-18	EcoPlot	1759.14
2021-07-25	EcoPlot	1820.72
2021-07-19	EcoPlot	1513.93
2021-09-12	EcoPlot	1582.85
2021-09-12	EcoPlot	1574.81
2021-09-25	EcoPlot	1620.02
2021-10-17	EcoPlot	1760.98
2021-06-21	EcoPlot	1282.76
2021-06-08	EcoPlot	1289.19
2021-06-07	EcoPlot	1301.23
2021-08-05	EcoPlot	1691.15
2021-08-06	EcoPlot	1692.64
2021-07-17	EcoPlot	1681.92
2021-07-18	EcoPlot	1745.49
###############################################################################################################################################################################################################################################################	EcoPlot	880.642
###############################################################################################################################################################################################################################################################	EcoPlot	735.321
2021-05-17	EcoPlot	735.321
2021-06-02	EcoPlot	1662.63
2021-07-29	EcoPlot	2152.38
2021-05-21	EcoPlot	984.511
2021-07-30	EcoPlot	2179.56
2021-07-12	EcoPlot	1200.85
2021-05-21	EcoPlot	1051.31
2021-04-29	EcoPlot	959.684
2021-07-16	EcoPlot	1603.41
2021-06-17	EcoPlot	1344.14
2021-06-18	EcoPlot	1493.78
2021-08-21	EcoPlot	1474.7
2021-07-25	EcoPlot	1223.9
2021-07-20	EcoPlot	1208.74
2021-07-20	EcoPlot	1208.74
2021-07-24	EcoPlot	1424.49
2021-06-15	EcoPlot	1348.35
2021-06-13	EcoPlot	1348.35
2021-04-28	EcoPlot	695.786
2021-05-02	EcoPlot	312.358
2021-06-20	EcoPlot	1377.07
2021-06-21	EcoPlot	1062.1
2021-07-27	EcoPlot	1861.36
2021-07-10	EcoPlot	1861.36
2021-06-30	EcoPlot	1861.36
2021-07-03	EcoPlot	1542.44
2021-09-16	EcoPlot	2242.17
2021-07-27	EcoPlot	1820.21
2021-07-10	EcoPlot	1820.21
2021-06-30	EcoPlot	1820.21
2021-07-16	EcoPlot	1820.21
2021-08-27	EcoPlot	1328.92
2021-08-28	EcoPlot	1308.73
2021-06-21	EcoPlot	1340.56
2021-07-26	EcoPlot	1435.93
2021-06-26	EcoPlot	1435.93
2021-06-14	EcoPlot	1435.93
2021-07-26	EcoPlot	1624.52
2021-06-21	EcoPlot	1624.52
2021-06-21	EcoPlot	1401.24
2021-06-15	EcoPlot	1630.54
2021-06-15	EcoPlot	1670.92
2021-06-16	EcoPlot	1137.42
2021-06-21	EcoPlot	380.978
2021-06-21	EcoPlot	412.101
2021-06-21	EcoPlot	459.908
2021-06-21	EcoPlot	580.679
2021-06-21	EcoPlot	602.994
2021-06-23	EcoPlot	565.331
2021-06-24	EcoPlot	561.47
2021-06-24	EcoPlot	654.691
2021-06-26	EcoPlot	619.76
2021-06-26	EcoPlot	632.927
2021-06-26	EcoPlot	825.453
2021-06-26	EcoPlot	857.038
2021-06-26	EcoPlot	677.966
2021-06-27	EcoPlot	640.652
2021-06-27	EcoPlot	716.365
2021-06-27	EcoPlot	1650.34
2021-06-28	EcoPlot	356.873
2021-06-28	EcoPlot	519.21
2021-06-28	EcoPlot	590.136
2021-06-28	EcoPlot	609.136
2021-06-29	EcoPlot	1731.42
2021-07-08	EcoPlot	1269.9
2021-07-08	EcoPlot	1114.75
2021-07-09	EcoPlot	1555.25
2021-07-09	EcoPlot	981.09
2021-07-09	EcoPlot	912.351
2021-07-09	EcoPlot	617.021
2021-07-09	EcoPlot	375.806
2021-07-10	EcoPlot	1429.6
2021-07-11	EcoPlot	1350.88
2021-07-11	EcoPlot	1276.66
2021-07-11	EcoPlot	1440.94
2021-07-11	EcoPlot	1392.66
2021-07-12	EcoPlot	1582.82
2021-07-12	EcoPlot	1293.47
2021-07-19	EcoPlot	1651.88
2021-07-21	EcoPlot	2012.93
2021-07-22	EcoPlot	897.512
2021-07-23	EcoPlot	1924.4
2021-07-24	EcoPlot	1779.75
2021-07-24	EcoPlot	1956.34
2021-07-26	EcoPlot	1086.79
2021-07-26	EcoPlot	1095.28
2021-07-27	EcoPlot	710.103
2021-07-27	EcoPlot	856.63
2021-08-02	EcoPlot	1942.21
2021-08-06	EcoPlot	685.487
2021-08-06	EcoPlot	889.491
2021-08-06	EcoPlot	469.908
2021-08-07	EcoPlot	569.982
2021-08-06	EcoPlot	686.605
2021-08-07	EcoPlot	559.004
2021-08-07	EcoPlot	682.385
2021-08-07	EcoPlot	628.341
2021-08-07	EcoPlot	850.718
2021-08-08	EcoPlot	460.414
2021-08-08	EcoPlot	477.605
2021-08-08	EcoPlot	670.853
2021-08-08	EcoPlot	690.603
2021-08-08	EcoPlot	501.52
2021-08-09	EcoPlot	955.892
2021-08-17	EcoPlot	1739.55
2021-08-17	EcoPlot	1724.41
2021-08-18	EcoPlot	1483.35
2021-08-18	EcoPlot	1697.77
2021-08-20	EcoPlot	892.483
2021-08-21	EcoPlot	1430.34
2021-08-22	EcoPlot	1696.64
2021-08-22	EcoPlot	1526.23
2021-08-22	EcoPlot	1678.26
2021-08-23	EcoPlot	1647.43
2021-08-24	EcoPlot	1326.7
2021-08-30	EcoPlot	1467.62
2021-08-30	EcoPlot	1701.42
2021-08-30	EcoPlot	1737.17
2021-08-30	EcoPlot	1663.2
2021-08-31	EcoPlot	1668.3
2021-08-31	EcoPlot	1666.91
2021-08-31	EcoPlot	1674.68
2021-09-01	EcoPlot	1865.75
2021-09-01	EcoPlot	1776.82
2021-09-02	EcoPlot	1774.83
2021-09-03	EcoPlot	1432.07
2021-09-03	EcoPlot	1332.8
2021-09-03	EcoPlot	1293.43
2021-09-03	EcoPlot	1408.69
2021-09-04	EcoPlot	1393.46
2021-09-04	EcoPlot	1402.61
2021-06-27	EcoPlot	1389.63
2021-06-26	EcoPlot	1350.32
2021-06-25	EcoPlot	1349.68
2021-06-30	EcoPlot	1285.28
2021-07-06	EcoPlot	1285.28
2021-07-15	EcoPlot	1285.28
2021-06-30	EcoPlot	1285.28
2021-06-03	EcoPlot	450.71
[truncated: 575 more rows]
